# Supplementary material for: (1,10-Phenanthroline-κ2 N,N′)(triphenyl­phosphine-κP)silver(I) trifluoro­methane­sulfonate
Source: Acta Crystallogr Sect E Struct Rep Online. 2009 Aug 19;65(Pt 9):m1096–7. doi: 10.1107/S1600536809032097 (PMC2969938; doi:10.1107/S1600536809032097)
Supplement: Supplementary file 1 [file e-65-m1096-sup1.cif]

##############################################################################
###                                                                        ###
###        Electronic paper (Acta Crystallographica Section E)             ###
###                                                                        ###
##############################################################################
#                                                                            #
# This CIF contains the data in a paper accepted for publication in Acta     #
# Crystallographica Section E. It conforms to the requirements of Notes      #
# for Authors for Section E, and has been peer reviewed under the auspices   #
# of the IUCr Commission on Journals.                                        #
#                                                                            #
# Full details of the Crystallographic Information File format               #
# are given in the paper "The Crystallographic Information File (CIF):       #
# a New Standard Archive File for Crystallography" by S. R. Hall, F. H.      #
# Allen and I. D. Brown [Acta Cryst. (1991), A47, 655-685].                  #
#                                                                            #
# The current version of the core CIF dictionary is obtainable from          #
# ftp://ftp.iucr.org/pub/cif_core.dic. The current version number is 2.4.    #
#                                                                            #
# Software is freely available for graphical display of the structure(s) in  #
# this CIF.  For information consult the CIF home page http://www.iucr.org/  #
# cif/home.html                                                              #
#                                                                            #
# This file may be used for bona fide research purposes within the           #
# scientific community so long as proper attribution is given to the journal # 
# article from which it was obtained.                                        #
#                                                                            #
##############################################################################
                                             
data_global
_audit_creation_method     SHELXL-97
_journal_date_recd_electronic     2009-06-17
_journal_date_accepted     2009-08-13
_journal_name_full     'Acta Crystallographica, Section E'
_journal_year     2009
_journal_volume     65
_journal_issue      9
_journal_page_first     m1096
_journal_page_last     m1097
_journal_paper_category     QM
_journal_coeditor_code     WM2241
_publ_contact_author_name     'Prof. Qiong-Hua Jin'
_publ_contact_author_address
;
    Department of Chemistry
    Capital Normal  University
    Beijing 100037
    People's Republic of China
;
_publ_contact_author_email     jinqh204@163.com
_publ_contact_author_fax     '861068416837'
_publ_contact_author_phone     '861068903033'
_publ_section_title
;\
(1,10-Phenanthroline-\k^2^<i>N</i>,<i>N</i>')(triphenylphosphine-\k<i>P</i>)\
silver(I) trifluoromethanesulfonate
;
loop_
    _publ_author_name
    _publ_author_address
    'Jie-Qiang Wu'
;   Department of Chemistry
    Capital Normal  University
    Beijing 100048
    People's Republic of China
;
    'Qiong-Hua Jin'
;   Department of Chemistry
    Capital Normal  University
    Beijing 100048
    People's Republic of China
;
    'Ke-Yi Hu'
;   Department of Chemistry
    Capital Normal  University
    Beijing 100048
    People's Republic of China
;
    'Cun-Lin Zhang'
;   Department of Physics
    Capital Normal  University
    Beijing 100048
    People's Republic of China
;
data_I
_audit_creation_method     SHELXL-97
_chemical_name_systematic
;
(1,10-Phenanthroline-\k^2^<i>N</i>,<i>N</i>')(triphenylphosphine-
\k<i>P</i>)silver(I) trifluoromethanesulfonate
;
_chemical_name_common     ?
_chemical_formula_moiety     'C30 H23 Ag N2 P +, C F3 O3 S -'
_chemical_formula_sum     'C31 H23 Ag F3 N2 O3 P S'
_chemical_formula_iupac     '[Ag (C12 H8 N2) (C18 H15 P)] C F3 S O3'
_chemical_formula_weight     699.42
_chemical_melting_point     ?
_symmetry_cell_setting     Triclinic
_symmetry_space_group_name_H-M     'P -1'
_symmetry_space_group_name_Hall     '-P 1'
loop_
    _symmetry_equiv_pos_as_xyz
    'x, y, z'
    '-x, -y, -z'
_cell_length_a     10.9832(2)
_cell_length_b     11.7533(2)
_cell_length_c     12.2642(3)
_cell_angle_alpha     77.7110(10)
_cell_angle_beta     76.1830(10)
_cell_angle_gamma     73.4400(10)
_cell_volume     1455.66(5)
_cell_formula_units_Z     2
_cell_measurement_reflns_used     5045
_cell_measurement_theta_min     2.32
_cell_measurement_theta_max     32.85
_cell_measurement_temperature     293(2)
_exptl_crystal_description     block
_exptl_crystal_colour     colourless
_exptl_crystal_size_max     0.4
_exptl_crystal_size_mid     0.3
_exptl_crystal_size_min     0.2
_exptl_crystal_density_diffrn     1.596
_exptl_crystal_density_meas     ?
_exptl_crystal_density_method     'not measured'
_exptl_crystal_F_000     704
_exptl_absorpt_coefficient_mu     0.874
_exptl_absorpt_correction_type     multi-scan
_exptl_absorpt_process_details     '(SADABS; Bruker, 2007)'
_exptl_absorpt_correction_T_min     0.735
_exptl_absorpt_correction_T_max     0.832
_exptl_special_details
;
;
_diffrn_ambient_temperature     293(2)
_diffrn_radiation_type     MoK\a
_diffrn_radiation_wavelength     0.71073
_diffrn_radiation_source     'fine-focus sealed tube'
_diffrn_radiation_monochromator     graphite
_diffrn_measurement_device_type     'Bruker SMART CCD area-detector'
_diffrn_measurement_method     '\f and \w'
_diffrn_detector_area_resol_mean     ?
_diffrn_reflns_number     18629
_diffrn_reflns_av_R_equivalents     0.0207
_diffrn_reflns_av_sigmaI/netI     0.0312
_diffrn_reflns_theta_min     1.97
_diffrn_reflns_theta_max     32.57
_diffrn_reflns_theta_full     31.5
_diffrn_measured_fraction_theta_max     0.93
_diffrn_measured_fraction_theta_full     0.983
_diffrn_reflns_limit_h_min     -15
_diffrn_reflns_limit_h_max     15
_diffrn_reflns_limit_k_min     -17
_diffrn_reflns_limit_k_max     16
_diffrn_reflns_limit_l_min     -18
_diffrn_reflns_limit_l_max     16
_diffrn_standards_number     0
_diffrn_standards_interval_count     .
_diffrn_standards_interval_time     .
_diffrn_standards_decay_%     ?
_refine_special_details
;
Refinement of <i>F</i>^2^ against ALL reflections. The weighted <i>R</i>-factor
<i>wR</i> and goodness of fit <i>S</i> are based on <i>F</i>^2^, conventional
<i>R</i>-factors <i>R</i> are based on <i>F</i>, with <i>F</i> set to zero for
negative <i>F</i>^2^. The threshold expression of <i>F</i>^2^ >
\s(<i>F</i>^2^) is used only for calculating <i>R</i>-factors(gt) <i>etc</i>.
and is not relevant to the choice of reflections for refinement.
<i>R</i>-factors based on <i>F</i>^2^ are statistically about twice as large
as those based on <i>F</i>, and <i>R</i>- factors based on ALL data will be
even larger.
;
_reflns_number_total     9515
_reflns_number_gt     6777
_reflns_threshold_expression     I>2\s(I)
_refine_ls_structure_factor_coef     Fsqd
_refine_ls_matrix_type     full
_refine_ls_R_factor_all     0.0640
_refine_ls_R_factor_gt     0.0419
_refine_ls_wR_factor_gt     0.1180
_refine_ls_wR_factor_ref     0.1327
_refine_ls_goodness_of_fit_ref     1.001
_refine_ls_restrained_S_all     1.001
_refine_ls_number_reflns     9515
_refine_ls_number_parameters     379
_refine_ls_number_restraints     0
_refine_ls_hydrogen_treatment     constr
_refine_ls_weighting_scheme     calc
_refine_ls_weighting_details
                 'w=1/[\s^2^(Fo^2^)+(0.075P)^2^+0.38P] where P=(Fo^2^+2Fc^2^)/3'
_atom_sites_solution_hydrogens     geom
_atom_sites_solution_primary     direct
_atom_sites_solution_secondary     difmap
_refine_ls_shift/su_max     0.001
_refine_ls_shift/su_mean     0.000
_refine_diff_density_max     0.591
_refine_diff_density_min     -0.658
_refine_ls_extinction_method     none
_refine_ls_extinction_coef     ?
loop_
    _atom_type_symbol
    _atom_type_description
    _atom_type_scat_dispersion_real
    _atom_type_scat_dispersion_imag
    _atom_type_scat_source
    'C' 'C' 0.0033 0.0016
                         'International Tables Vol C Tables 4.2.6.8 and 6.1.1.4'
    'H' 'H' 0.0000 0.0000
                         'International Tables Vol C Tables 4.2.6.8 and 6.1.1.4'
    'N' 'N' 0.0061 0.0033
                         'International Tables Vol C Tables 4.2.6.8 and 6.1.1.4'
    'O' 'O' 0.0106 0.0060
                         'International Tables Vol C Tables 4.2.6.8 and 6.1.1.4'
    'F' 'F' 0.0171 0.0103
                         'International Tables Vol C Tables 4.2.6.8 and 6.1.1.4'
    'P' 'P' 0.1023 0.0942
                         'International Tables Vol C Tables 4.2.6.8 and 6.1.1.4'
    'S' 'S' 0.1246 0.1234
                         'International Tables Vol C Tables 4.2.6.8 and 6.1.1.4'
    'Ag' 'Ag' -0.8971 1.1015
                         'International Tables Vol C Tables 4.2.6.8 and 6.1.1.4'
_computing_data_collection     'SMART (Bruker, 2007)'
_computing_cell_refinement     'SAINT-Plus (Bruker, 2007)'
_computing_data_reduction     'SAINT-Plus (Bruker, 2007)'
_computing_structure_solution     'SHELXS97 (Sheldrick, 2008)'
_computing_structure_refinement     'SHELXL97 (Sheldrick, 2008)'
_computing_molecular_graphics     'SHELXTL (Sheldrick, 2008)'
_computing_publication_material     'SHELXTL (Sheldrick, 2008)'
loop_
    _atom_site_type_symbol
    _atom_site_label
    _atom_site_fract_x
    _atom_site_fract_y
    _atom_site_fract_z
    _atom_site_U_iso_or_equiv
    _atom_site_adp_type
    _atom_site_calc_flag
    _atom_site_refinement_flags
    _atom_site_occupancy
    _atom_site_disorder_assembly
    _atom_site_disorder_group
    Ag Ag1 0.09032(2) 0.931304(15) 0.211327(16) 0.05664(9) Uani d . 1 . .
    P P1 0.18488(6) 0.77307(5) 0.10540(5) 0.04241(13) Uani d . 1 . .
    C C24 -0.0779(3) 1.12309(19) 0.36019(18) 0.0491(6) Uani d . 1 . .
    C C25 -0.3066(4) 1.2209(4) 0.3869(4) 0.0981(15) Uani d . 1 . .
    H H21 -0.3787 1.2746 0.4205 0.118 Uiso calc R 1 . .
    S S1 0.61400(9) 0.77152(8) 0.31032(8) 0.0748(2) Uani d . 1 . .
    C C1 0.0853(2) 0.75012(19) 0.01682(19) 0.0455(5) Uani d . 1 . .
    C C3 0.1327(3) 0.6742(3) -0.0638(3) 0.0631(7) Uani d . 1 . .
    H H6 0.2207 0.6372 -0.0786 0.076 Uiso calc R 1 . .
    C C2 -0.0452(3) 0.8068(3) 0.0342(3) 0.0644(7) Uani d . 1 . .
    H H10 -0.0782 0.8614 0.0852 0.077 Uiso calc R 1 . .
    C C4 0.3400(2) 0.77960(19) 0.01460(18) 0.0433(4) Uani d . 1 . .
    C C6 0.4324(3) 0.6788(2) -0.0199(2) 0.0566(6) Uani d . 1 . .
    H H5 0.4166 0.6031 0.0064 0.068 Uiso calc R 1 . .
    C C7 0.4818(3) 0.9018(3) -0.0982(3) 0.0707(8) Uani d . 1 . .
    H H2 0.4979 0.9772 -0.1261 0.085 Uiso calc R 1 . .
    C C5 0.3678(3) 0.8918(2) -0.0246(2) 0.0562(6) Uani d . 1 . .
    H H1 0.3088 0.9603 -0.0008 0.067 Uiso calc R 1 . .
    C C10 0.1297(3) 0.5596(3) 0.2319(2) 0.0602(7) Uani d . 1 . .
    H H15 0.0575 0.5801 0.1981 0.072 Uiso calc R 1 . .
    C C8 0.2170(2) 0.63074(19) 0.20106(18) 0.0438(5) Uani d . 1 . .
    C C11 0.1495(4) 0.4583(3) 0.3128(3) 0.0778(10) Uani d . 1 . .
    H H14 0.0894 0.4118 0.3342 0.093 Uiso calc R 1 . .
    C C9 0.3237(3) 0.5981(2) 0.2526(2) 0.0544(6) Uani d . 1 . .
    H H11 0.3828 0.6456 0.2335 0.065 Uiso calc R 1 . .
    C C12 0.5478(3) 0.6894(3) -0.0929(3) 0.0652(7) Uani d . 1 . .
    H H4 0.6082 0.6213 -0.1158 0.078 Uiso calc R 1 . .
    C C13 0.5725(3) 0.8001(3) -0.1309(3) 0.0677(8) Uani d . 1 . .
    H H3 0.6504 0.8071 -0.1789 0.081 Uiso calc R 1 . .
    C C14 -0.1276(3) 0.7833(3) -0.0234(3) 0.0766(9) Uani d . 1 . .
    H H9 -0.2156 0.8201 -0.0094 0.092 Uiso calc R 1 . .
    C C16 0.0513(3) 0.6529(3) -0.1223(3) 0.0715(8) Uani d . 1 . .
    H H7 0.0846 0.6022 -0.1768 0.086 Uiso calc R 1 . .
    C C15 -0.0786(3) 0.7058(3) -0.1007(3) 0.0714(8) Uani d . 1 . .
    H H8 -0.1336 0.6889 -0.1388 0.086 Uiso calc R 1 . .
    C C18 0.3430(4) 0.4952(3) 0.3324(3) 0.0685(8) Uani d . 1 . .
    H H12 0.4153 0.4733 0.3662 0.082 Uiso calc R 1 . .
    C C17 0.2555(4) 0.4256(3) 0.3616(3) 0.0763(9) Uani d . 1 . .
    H H13 0.2688 0.3561 0.4148 0.092 Uiso calc R 1 . .
    O O1 0.5839(4) 0.7776(4) 0.4276(3) 0.1266(12) Uani d . 1 . .
    O O2 0.5105(4) 0.7955(3) 0.2518(4) 0.1519(17) Uani d . 1 . .
    O O3 0.7108(4) 0.8336(4) 0.2534(4) 0.1455(16) Uani d . 1 . .
    C C19 0.6933(5) 0.6175(4) 0.2985(6) 0.1103(17) Uani d . 1 . .
    F F1 0.7991(3) 0.5804(4) 0.3393(4) 0.1752(17) Uani d . 1 . .
    F F2 0.7172(6) 0.5954(4) 0.1989(4) 0.218(3) Uani d . 1 . .
    C C23 0.0474(3) 1.1023(2) 0.38492(18) 0.0513(6) Uani d . 1 . .
    C C21 0.0633(4) 1.1640(3) 0.4660(2) 0.0763(11) Uani d . 1 . .
    C C22 -0.0480(7) 1.2472(3) 0.5189(3) 0.1041(18) Uani d . 1 . .
    H H19 -0.0385 1.2879 0.5723 0.125 Uiso calc R 1 . .
    C C20 0.2638(4) 1.0021(3) 0.3561(3) 0.0752(9) Uani d . 1 . .
    H H16 0.3327 0.9473 0.3203 0.090 Uiso calc R 1 . .
    N N1 0.1478(2) 1.02361(18) 0.33127(18) 0.0522(5) Uani d . 1 . .
    N N2 -0.09368(19) 1.06137(17) 0.28528(15) 0.0489(5) Uani d . 1 . .
    C C26 -0.1838(4) 1.2062(2) 0.4146(2) 0.0757(10) Uani d . 1 . .
    C C27 -0.2110(3) 1.0794(3) 0.2637(3) 0.0708(8) Uani d . 1 . .
    H H23 -0.2217 1.0367 0.2123 0.085 Uiso calc R 1 . .
    C C28 -0.1636(6) 1.2669(3) 0.4930(3) 0.1029(17) Uani d . 1 . .
    H H20 -0.2329 1.3223 0.5277 0.124 Uiso calc R 1 . .
    C C29 -0.3190(4) 1.1595(4) 0.3146(4) 0.0990(14) Uani d . 1 . .
    H H22 -0.3996 1.1693 0.2972 0.119 Uiso calc R 1 . .
    C C31 0.2848(6) 1.0623(5) 0.4377(4) 0.1018(17) Uani d . 1 . .
    H H17 0.3670 1.0475 0.4536 0.122 Uiso calc R 1 . .
    C C30 0.1856(6) 1.1398(5) 0.4908(3) 0.1008(17) Uani d . 1 . .
    H H18 0.1988 1.1777 0.5448 0.121 Uiso calc R 1 . .
    F F3 0.6223(5) 0.5475(3) 0.3633(5) 0.213(3) Uani d . 1 . .
loop_
    _atom_site_aniso_label
    _atom_site_aniso_U_11
    _atom_site_aniso_U_22
    _atom_site_aniso_U_33
    _atom_site_aniso_U_12
    _atom_site_aniso_U_13
    _atom_site_aniso_U_23
    Ag1 0.06687(15) 0.04557(11) 0.05563(12) -0.00722(8) -0.00064(9) -0.02543(8)
    P1 0.0462(3) 0.0368(2) 0.0428(3) -0.0074(2) -0.0011(2) -0.0152(2)
    C24 0.0684(16) 0.0344(9) 0.0358(9) -0.0065(9) 0.0011(9) -0.0071(7)
    C25 0.072(2) 0.074(2) 0.094(3) 0.0230(17) 0.021(2) 0.0052(19)
    S1 0.0677(5) 0.0771(5) 0.0829(5) -0.0120(4) -0.0169(4) -0.0249(4)
    C1 0.0490(13) 0.0417(10) 0.0443(11) -0.0082(8) -0.0041(9) -0.0133(8)
    C3 0.0536(15) 0.0689(16) 0.0681(16) -0.0009(12) -0.0068(12) -0.0380(13)
    C2 0.0545(16) 0.0662(16) 0.0732(18) -0.0011(12) -0.0090(13) -0.0345(13)
    C4 0.0472(12) 0.0395(9) 0.0426(10) -0.0110(8) -0.0056(9) -0.0077(8)
    C6 0.0523(15) 0.0434(11) 0.0633(15) -0.0094(10) 0.0063(11) -0.0083(10)
    C7 0.075(2) 0.0628(16) 0.077(2) -0.0352(15) -0.0136(16) 0.0069(14)
    C5 0.0613(16) 0.0413(11) 0.0690(16) -0.0161(10) -0.0162(13) -0.0062(10)
    C10 0.0700(18) 0.0622(15) 0.0540(14) -0.0303(13) -0.0077(12) -0.0061(11)
    C8 0.0538(13) 0.0407(9) 0.0377(9) -0.0145(9) -0.0004(9) -0.0133(8)
    C11 0.107(3) 0.0724(19) 0.0640(18) -0.0527(19) -0.0103(18) 0.0020(15)
    C9 0.0615(16) 0.0525(12) 0.0524(13) -0.0168(11) -0.0113(11) -0.0106(10)
    C12 0.0510(15) 0.0647(16) 0.0652(16) -0.0060(12) 0.0046(12) -0.0074(13)
    C13 0.0497(16) 0.082(2) 0.0651(17) -0.0229(14) -0.0056(13) 0.0055(14)
    C14 0.0515(17) 0.086(2) 0.098(2) 0.0036(14) -0.0254(16) -0.0410(18)
    C16 0.071(2) 0.0799(19) 0.0713(18) -0.0068(15) -0.0163(15) -0.0411(15)
    C15 0.071(2) 0.0742(18) 0.077(2) -0.0096(15) -0.0304(16) -0.0228(15)
    C18 0.093(2) 0.0581(15) 0.0577(15) -0.0160(15) -0.0278(15) -0.0039(12)
    C17 0.118(3) 0.0585(16) 0.0554(16) -0.0331(17) -0.0203(17) 0.0037(12)
    O1 0.105(2) 0.169(4) 0.097(2) -0.019(2) 0.0043(18) -0.050(2)
    O2 0.161(3) 0.090(2) 0.238(5) 0.013(2) -0.143(4) -0.038(2)
    O3 0.148(3) 0.117(3) 0.172(4) -0.072(3) 0.034(3) -0.043(2)
    C19 0.094(3) 0.070(2) 0.161(5) -0.011(2) -0.041(3) 0.002(3)
    F1 0.092(2) 0.166(3) 0.236(4) 0.038(2) -0.057(2) -0.031(3)
    F2 0.336(7) 0.123(3) 0.175(4) 0.056(3) -0.082(4) -0.096(3)
    C23 0.0848(19) 0.0382(10) 0.0355(10) -0.0281(11) -0.0072(10) -0.0027(8)
    C21 0.146(3) 0.0638(16) 0.0408(12) -0.068(2) -0.0155(16) 0.0002(11)
    C22 0.216(6) 0.0626(19) 0.0432(15) -0.068(3) 0.011(2) -0.0225(13)
    C20 0.071(2) 0.080(2) 0.080(2) -0.0389(17) -0.0279(17) 0.0172(16)
    N1 0.0608(13) 0.0474(10) 0.0525(11) -0.0202(9) -0.0160(9) -0.0014(8)
    N2 0.0510(12) 0.0468(10) 0.0441(10) -0.0026(8) -0.0093(8) -0.0096(8)
    C26 0.104(3) 0.0428(12) 0.0515(14) 0.0004(13) 0.0185(15) -0.0092(10)
    C27 0.0586(18) 0.0790(19) 0.0655(17) -0.0017(14) -0.0208(14) -0.0024(14)
    C28 0.173(5) 0.0529(16) 0.061(2) -0.023(2) 0.029(3) -0.0266(14)
    C29 0.060(2) 0.108(3) 0.093(3) 0.011(2) -0.0072(19) 0.009(2)
    C31 0.120(4) 0.131(4) 0.089(3) -0.094(3) -0.059(3) 0.040(3)
    C30 0.171(5) 0.109(3) 0.061(2) -0.103(4) -0.035(3) 0.011(2)
    F3 0.209(5) 0.103(2) 0.335(7) -0.079(3) -0.087(4) 0.042(3)
_geom_special_details
;
All e.s.d.'s (except the e.s.d. in the dihedral angle between two l.s. planes)
are estimated using the full covariance matrix. The cell e.s.d.'s are taken
into account individually in the estimation of e.s.d.'s in distances, angles
and torsion angles; correlations between e.s.d.'s in cell parameters are only
used when they are defined by crystal symmetry. An approximate (isotropic)
treatment of cell e.s.d.'s is used for estimating e.s.d.'s involving l.s.
planes.
;
loop_
    _geom_bond_atom_site_label_1
    _geom_bond_atom_site_label_2
    _geom_bond_site_symmetry_2
    _geom_bond_distance
    _geom_bond_publ_flag
    Ag1 N2 . 2.2798(18) Y
    Ag1 N1 . 2.292(2) Y
    Ag1 P1 . 2.3469(5) Y
    P1 C4 . 1.812(2) N
    P1 C1 . 1.819(3) N
    P1 C8 . 1.823(2) N
    C24 N2 . 1.353(3) N
    C24 C26 . 1.418(3) N
    C24 C23 . 1.422(4) N
    C25 C29 . 1.308(7) N
    C25 C26 . 1.423(7) N
    C25 H21 . 0.9300 N
    S1 O1 . 1.409(3) N
    S1 O2 . 1.417(3) N
    S1 O3 . 1.421(4) N
    S1 C19 . 1.791(5) N
    C1 C3 . 1.381(3) N
    C1 C2 . 1.384(4) N
    C3 C16 . 1.375(4) N
    C3 H6 . 0.9300 N
    C2 C14 . 1.387(5) N
    C2 H10 . 0.9300 N
    C4 C6 . 1.391(3) N
    C4 C5 . 1.397(3) N
    C6 C12 . 1.387(4) N
    C6 H5 . 0.9300 N
    C7 C5 . 1.376(4) N
    C7 C13 . 1.385(5) N
    C7 H2 . 0.9300 N
    C5 H1 . 0.9300 N
    C10 C11 . 1.380(4) N
    C10 C8 . 1.382(4) N
    C10 H15 . 0.9300 N
    C8 C9 . 1.384(4) N
    C11 C17 . 1.356(5) N
    C11 H14 . 0.9300 N
    C9 C18 . 1.384(4) N
    C9 H11 . 0.9300 N
    C12 C13 . 1.365(4) N
    C12 H4 . 0.9300 N
    C13 H3 . 0.9300 N
    C14 C15 . 1.364(5) N
    C14 H9 . 0.9300 N
    C16 C15 . 1.370(5) N
    C16 H7 . 0.9300 N
    C15 H8 . 0.9300 N
    C18 C17 . 1.371(5) N
    C18 H12 . 0.9300 N
    C17 H13 . 0.9300 N
    C19 F2 . 1.253(7) N
    C19 F1 . 1.298(6) N
    C19 F3 . 1.307(6) N
    C23 N1 . 1.355(3) N
    C23 C21 . 1.416(3) N
    C21 C30 . 1.385(7) N
    C21 C22 . 1.442(7) N
    C22 C28 . 1.326(7) N
    C22 H19 . 0.9300 N
    C20 N1 . 1.323(4) N
    C20 C31 . 1.435(6) N
    C20 H16 . 0.9300 N
    N2 C27 . 1.327(4) N
    C26 C28 . 1.403(6) N
    C27 C29 . 1.394(5) N
    C27 H23 . 0.9300 N
    C28 H20 . 0.9300 N
    C29 H22 . 0.9300 N
    C31 C30 . 1.337(7) N
    C31 H17 . 0.9300 N
    C30 H18 . 0.9300 N
loop_
    _geom_angle_atom_site_label_1
    _geom_angle_atom_site_label_2
    _geom_angle_atom_site_label_3
    _geom_angle_site_symmetry_1
    _geom_angle_site_symmetry_3
    _geom_angle
    _geom_angle_publ_flag
    N2 Ag1 N1 . . 73.53(8) Y
    N2 Ag1 P1 . . 147.77(6) Y
    N1 Ag1 P1 . . 138.03(6) Y
    C4 P1 C1 . . 106.47(11) N
    C4 P1 C8 . . 104.71(10) N
    C1 P1 C8 . . 103.84(10) N
    C4 P1 Ag1 . . 115.16(7) N
    C1 P1 Ag1 . . 115.70(7) N
    C8 P1 Ag1 . . 109.82(7) N
    N2 C24 C26 . . 121.2(3) N
    N2 C24 C23 . . 118.8(2) N
    C26 C24 C23 . . 120.0(3) N
    C29 C25 C26 . . 120.5(3) N
    C29 C25 H21 . . 119.7 N
    C26 C25 H21 . . 119.7 N
    O1 S1 O2 . . 118.2(3) N
    O1 S1 O3 . . 111.0(3) N
    O2 S1 O3 . . 113.3(3) N
    O1 S1 C19 . . 105.7(3) N
    O2 S1 C19 . . 103.3(2) N
    O3 S1 C19 . . 103.5(3) N
    C3 C1 C2 . . 118.2(3) N
    C3 C1 P1 . . 123.0(2) N
    C2 C1 P1 . . 118.73(18) N
    C16 C3 C1 . . 120.6(3) N
    C16 C3 H6 . . 119.7 N
    C1 C3 H6 . . 119.7 N
    C1 C2 C14 . . 121.0(3) N
    C1 C2 H10 . . 119.5 N
    C14 C2 H10 . . 119.5 N
    C6 C4 C5 . . 118.1(2) N
    C6 C4 P1 . . 123.43(18) N
    C5 C4 P1 . . 118.47(19) N
    C12 C6 C4 . . 121.0(2) N
    C12 C6 H5 . . 119.5 N
    C4 C6 H5 . . 119.5 N
    C5 C7 C13 . . 120.2(3) N
    C5 C7 H2 . . 119.9 N
    C13 C7 H2 . . 119.9 N
    C7 C5 C4 . . 120.5(3) N
    C7 C5 H1 . . 119.7 N
    C4 C5 H1 . . 119.7 N
    C11 C10 C8 . . 120.1(3) N
    C11 C10 H15 . . 120.0 N
    C8 C10 H15 . . 120.0 N
    C10 C8 C9 . . 118.8(2) N
    C10 C8 P1 . . 121.0(2) N
    C9 C8 P1 . . 119.95(18) N
    C17 C11 C10 . . 120.8(3) N
    C17 C11 H14 . . 119.6 N
    C10 C11 H14 . . 119.6 N
    C8 C9 C18 . . 120.3(3) N
    C8 C9 H11 . . 119.9 N
    C18 C9 H11 . . 119.9 N
    C13 C12 C6 . . 119.9(3) N
    C13 C12 H4 . . 120.1 N
    C6 C12 H4 . . 120.1 N
    C12 C13 C7 . . 120.2(3) N
    C12 C13 H3 . . 119.9 N
    C7 C13 H3 . . 119.9 N
    C15 C14 C2 . . 119.6(3) N
    C15 C14 H9 . . 120.2 N
    C2 C14 H9 . . 120.2 N
    C15 C16 C3 . . 120.4(3) N
    C15 C16 H7 . . 119.8 N
    C3 C16 H7 . . 119.8 N
    C14 C15 C16 . . 120.1(3) N
    C14 C15 H8 . . 119.9 N
    C16 C15 H8 . . 119.9 N
    C17 C18 C9 . . 120.1(3) N
    C17 C18 H12 . . 120.0 N
    C9 C18 H12 . . 120.0 N
    C11 C17 C18 . . 119.9(3) N
    C11 C17 H13 . . 120.0 N
    C18 C17 H13 . . 120.0 N
    F2 C19 F1 . . 109.1(6) N
    F2 C19 F3 . . 108.5(6) N
    F1 C19 F3 . . 102.2(5) N
    F2 C19 S1 . . 113.4(4) N
    F1 C19 S1 . . 112.9(4) N
    F3 C19 S1 . . 110.1(4) N
    N1 C23 C21 . . 121.9(3) N
    N1 C23 C24 . . 119.3(2) N
    C21 C23 C24 . . 118.8(3) N
    C30 C21 C23 . . 117.7(4) N
    C30 C21 C22 . . 123.6(4) N
    C23 C21 C22 . . 118.7(4) N
    C28 C22 C21 . . 121.5(3) N
    C28 C22 H19 . . 119.2 N
    C21 C22 H19 . . 119.2 N
    N1 C20 C31 . . 120.8(4) N
    N1 C20 H16 . . 119.6 N
    C31 C20 H16 . . 119.6 N
    C20 N1 C23 . . 119.3(3) N
    C20 N1 Ag1 . . 126.7(2) N
    C23 N1 Ag1 . . 113.81(17) N
    C27 N2 C24 . . 118.7(2) N
    C27 N2 Ag1 . . 126.7(2) N
    C24 N2 Ag1 . . 114.57(16) N
    C28 C26 C24 . . 119.4(4) N
    C28 C26 C25 . . 123.8(4) N
    C24 C26 C25 . . 116.9(3) N
    N2 C27 C29 . . 122.8(4) N
    N2 C27 H23 . . 118.6 N
    C29 C27 H23 . . 118.6 N
    C22 C28 C26 . . 121.6(4) N
    C22 C28 H20 . . 119.2 N
    C26 C28 H20 . . 119.2 N
    C25 C29 C27 . . 119.9(4) N
    C25 C29 H22 . . 120.1 N
    C27 C29 H22 . . 120.1 N
    C30 C31 C20 . . 119.8(4) N
    C30 C31 H17 . . 120.1 N
    C20 C31 H17 . . 120.1 N
    C31 C30 C21 . . 120.4(4) N
    C31 C30 H18 . . 119.8 N
    C21 C30 H18 . . 119.8 N
loop_
    _geom_torsion_atom_site_label_1
    _geom_torsion_atom_site_label_2
    _geom_torsion_atom_site_label_3
    _geom_torsion_atom_site_label_4
    _geom_torsion_site_symmetry_1
    _geom_torsion_site_symmetry_2
    _geom_torsion_site_symmetry_3
    _geom_torsion_site_symmetry_4
    _geom_torsion
    _geom_torsion_publ_flag
    N2 Ag1 P1 C4 . . . . 143.08(12) N
    N1 Ag1 P1 C4 . . . . -51.26(12) N
    N2 Ag1 P1 C1 . . . . 18.06(13) N
    N1 Ag1 P1 C1 . . . . -176.27(11) N
    N2 Ag1 P1 C8 . . . . -99.05(13) N
    N1 Ag1 P1 C8 . . . . 66.61(12) N
    C4 P1 C1 C3 . . . . 40.1(3) N
    C8 P1 C1 C3 . . . . -70.1(3) N
    Ag1 P1 C1 C3 . . . . 169.5(2) N
    C4 P1 C1 C2 . . . . -142.9(2) N
    C8 P1 C1 C2 . . . . 106.9(2) N
    Ag1 P1 C1 C2 . . . . -13.6(2) N
    C2 C1 C3 C16 . . . . -2.1(5) N
    P1 C1 C3 C16 . . . . 174.9(3) N
    C3 C1 C2 C14 . . . . 3.3(5) N
    P1 C1 C2 C14 . . . . -173.8(3) N
    C1 P1 C4 C6 . . . . -75.7(2) N
    C8 P1 C4 C6 . . . . 33.9(2) N
    Ag1 P1 C4 C6 . . . . 154.6(2) N
    C1 P1 C4 C5 . . . . 103.2(2) N
    C8 P1 C4 C5 . . . . -147.2(2) N
    Ag1 P1 C4 C5 . . . . -26.5(2) N
    C5 C4 C6 C12 . . . . -1.2(4) N
    P1 C4 C6 C12 . . . . 177.6(2) N
    C13 C7 C5 C4 . . . . -2.4(5) N
    C6 C4 C5 C7 . . . . 2.1(4) N
    P1 C4 C5 C7 . . . . -176.8(2) N
    C11 C10 C8 C9 . . . . 0.1(4) N
    C11 C10 C8 P1 . . . . -173.6(3) N
    C4 P1 C8 C10 . . . . -140.7(2) N
    C1 P1 C8 C10 . . . . -29.2(2) N
    Ag1 P1 C8 C10 . . . . 95.1(2) N
    C4 P1 C8 C9 . . . . 45.7(2) N
    C1 P1 C8 C9 . . . . 157.17(19) N
    Ag1 P1 C8 C9 . . . . -78.53(19) N
    C8 C10 C11 C17 . . . . -1.3(5) N
    C10 C8 C9 C18 . . . . 0.8(4) N
    P1 C8 C9 C18 . . . . 174.6(2) N
    C4 C6 C12 C13 . . . . 0.7(5) N
    C6 C12 C13 C7 . . . . -1.0(5) N
    C5 C7 C13 C12 . . . . 1.9(5) N
    C1 C2 C14 C15 . . . . -1.9(6) N
    C1 C3 C16 C15 . . . . -0.6(6) N
    C2 C14 C15 C16 . . . . -0.9(6) N
    C3 C16 C15 C14 . . . . 2.1(6) N
    C8 C9 C18 C17 . . . . -0.6(5) N
    C10 C11 C17 C18 . . . . 1.5(6) N
    C9 C18 C17 C11 . . . . -0.5(5) N
    O1 S1 C19 F2 . . . . 174.6(5) N
    O2 S1 C19 F2 . . . . 49.8(6) N
    O3 S1 C19 F2 . . . . -68.6(6) N
    O1 S1 C19 F1 . . . . -60.6(5) N
    O2 S1 C19 F1 . . . . 174.5(5) N
    O3 S1 C19 F1 . . . . 56.2(5) N
    O1 S1 C19 F3 . . . . 52.9(5) N
    O2 S1 C19 F3 . . . . -71.9(5) N
    O3 S1 C19 F3 . . . . 169.7(5) N
    N2 C24 C23 N1 . . . . 1.4(3) N
    C26 C24 C23 N1 . . . . -179.3(2) N
    N2 C24 C23 C21 . . . . -178.0(2) N
    C26 C24 C23 C21 . . . . 1.3(3) N
    N1 C23 C21 C30 . . . . -1.1(4) N
    C24 C23 C21 C30 . . . . 178.3(2) N
    N1 C23 C21 C22 . . . . 179.5(2) N
    C24 C23 C21 C22 . . . . -1.1(3) N
    C30 C21 C22 C28 . . . . -179.5(3) N
    C23 C21 C22 C28 . . . . -0.1(5) N
    C31 C20 N1 C23 . . . . -0.9(4) N
    C31 C20 N1 Ag1 . . . . -176.6(2) N
    C21 C23 N1 C20 . . . . 1.0(3) N
    C24 C23 N1 C20 . . . . -178.4(2) N
    C21 C23 N1 Ag1 . . . . 177.19(17) N
    C24 C23 N1 Ag1 . . . . -2.2(3) N
    N2 Ag1 N1 C20 . . . . 177.5(2) N
    P1 Ag1 N1 C20 . . . . 5.5(3) N
    N2 Ag1 N1 C23 . . . . 1.63(15) N
    P1 Ag1 N1 C23 . . . . -170.45(11) N
    C26 C24 N2 C27 . . . . -0.4(3) N
    C23 C24 N2 C27 . . . . 178.9(2) N
    C26 C24 N2 Ag1 . . . . -179.12(18) N
    C23 C24 N2 Ag1 . . . . 0.2(3) N
    N1 Ag1 N2 C27 . . . . -179.6(2) N
    P1 Ag1 N2 C27 . . . . -9.5(3) N
    N1 Ag1 N2 C24 . . . . -0.94(15) N
    P1 Ag1 N2 C24 . . . . 169.11(11) N
    N2 C24 C26 C28 . . . . 179.0(3) N
    C23 C24 C26 C28 . . . . -0.3(4) N
    N2 C24 C26 C25 . . . . 0.2(4) N
    C23 C24 C26 C25 . . . . -179.1(2) N
    C29 C25 C26 C28 . . . . -178.6(4) N
    C29 C25 C26 C24 . . . . 0.1(5) N
    C24 N2 C27 C29 . . . . 0.2(4) N
    Ag1 N2 C27 C29 . . . . 178.8(3) N
    C21 C22 C28 C26 . . . . 1.2(6) N
    C24 C26 C28 C22 . . . . -1.0(5) N
    C25 C26 C28 C22 . . . . 177.7(3) N
    C26 C25 C29 C27 . . . . -0.3(6) N
    N2 C27 C29 C25 . . . . 0.1(6) N
    N1 C20 C31 C30 . . . . 1.1(5) N
    C20 C31 C30 C21 . . . . -1.2(5) N
    C23 C21 C30 C31 . . . . 1.2(5) N
    C22 C21 C30 C31 . . . . -179.4(3) N
loop_
    _geom_hbond_atom_site_label_D
    _geom_hbond_atom_site_label_H
    _geom_hbond_atom_site_label_A
    _geom_hbond_site_symmetry_A
    _geom_hbond_distance_DH
    _geom_hbond_distance_HA
    _geom_hbond_distance_DA
    _geom_hbond_angle_DHA
    C20 H16 O2 . 0.93 2.360 3.285(6) 173
