# Supplementary material for: (1,10-Phenanthroline-κ2 N,N′)(triphenyl­phosphine-κP)silver(I) trifluoro­methane­sulfonate
Source: Acta Crystallogr Sect E Struct Rep Online. 2009 Aug 19;65(Pt 9):m1096–7. doi: 10.1107/S1600536809032097 (PMC2969938; doi:10.1107/S1600536809032097)
Supplement: Supplementary file 2 [file e-65-m1096-Isup2.hkl]

# 
# h,k,l, Fc-squared, Fo-squared, sigma(Fo-squared) and status flag 
# 
data_I
_shelx_title ' 08oct14b_0m in P-1' 
_shelx_refln_list_code          4 
_shelx_F_calc_maximum      282.85 
_exptl_crystal_F_000       692.00 
_reflns_d_resolution_high  0.6601 
 
loop_ 
 _symmetry_equiv_pos_as_xyz 
 'x, y, z' 
 '-x, -y, -z' 
 
_cell_length_a    10.9832 
_cell_length_b    11.7533 
_cell_length_c    12.2642 
_cell_angle_alpha  77.711 
_cell_angle_beta   76.183 
_cell_angle_gamma  73.440 
 
_shelx_F_squared_multiplier     1.000 
 
loop_ 
 _refln_index_h 
 _refln_index_k 
 _refln_index_l 
 _refln_F_squared_calc 
 _refln_F_squared_meas 
 _refln_F_squared_sigma 
 _refln_observed_status 
   1   0   0     7358.73     7016.83    438.50 o 
   2   0   0      245.61      192.88      4.89 o 
   3   0   0      333.88      371.80      6.81 o 
   4   0   0     6815.10     6876.60    217.33 o 
   5   0   0     1937.48     2243.27     36.47 o 
   6   0   0     1533.33     1423.93     19.21 o 
   7   0   0     1082.21     1168.60     29.03 o 
   8   0   0      408.90      424.82      8.02 o 
   9   0   0        7.05        1.86      7.63 o 
  10   0   0      233.20      271.85     28.50 o 
  11   0   0      121.47      125.89     22.51 o 
  12   0   0       23.14       33.31     16.11 o 
  13   0   0        1.36       -3.04     13.15 o 
  14   0   0        1.18        3.20     15.85 o 
 -12   1   0        1.26       -1.35     12.31 o 
 -11   1   0      180.84      204.90     26.56 o 
 -10   1   0      242.47      267.12      9.50 o 
  -9   1   0      274.36      271.10      6.67 o 
  -8   1   0      368.68      413.66     11.23 o 
  -7   1   0     1114.42      944.46     18.96 o 
  -6   1   0     1258.57     1385.02     24.96 o 
  -5   1   0     1387.81     1332.17     17.84 o 
  -4   1   0     2370.13     2292.21     28.00 o 
  -3   1   0      292.74      311.29      5.12 o 
  -2   1   0     1111.57     1086.12     21.00 o 
  -1   1   0     2465.69     2716.86     49.16 o 
   1   1   0    13207.04    12629.98    231.79 o 
   2   1   0    21734.74    20941.11    376.07 o 
   3   1   0      144.14      117.61     13.95 o 
   4   1   0        4.87        4.90      1.73 o 
   5   1   0     5596.37     5943.02     87.89 o 
   6   1   0     1673.81     1734.50     29.48 o 
   7   1   0      138.43      172.65      4.13 o 
   8   1   0      798.12      792.25     41.53 o 
   9   1   0      302.12      257.00     43.21 o 
  10   1   0       72.56       57.59     17.03 o 
  11   1   0      100.26       76.48     19.48 o 
  12   1   0      158.87      164.76     26.39 o 
  13   1   0       43.16       46.38     19.14 o 
  14   1   0        0.09       -1.52     14.33 o 
 -11   2   0        5.04        3.54      3.20 o 
 -10   2   0      213.86      197.44      7.38 o 
  -9   2   0      794.18      817.88     14.10 o 
  -8   2   0     1440.35     1545.89     47.47 o 
  -7   2   0        0.14       -0.09      1.31 o 
  -6   2   0      272.49      273.82      6.09 o 
  -5   2   0     2361.75     2186.76     27.67 o 
  -4   2   0     1356.62     1371.20     19.72 o 
  -3   2   0      350.07      315.89     52.28 o 
  -2   2   0     3231.77     3258.87     59.61 o 
  -1   2   0        1.33        1.01      0.84 o 
   0   2   0     1469.31     1657.30     30.36 o 
   1   2   0    10394.62    10948.10    367.21 o 
   2   2   0       36.84       39.46      1.23 o 
   3   2   0     1006.88     1109.46     14.31 o 
   4   2   0      630.01      543.04     10.36 o 
   5   2   0     3376.70     3291.97     50.80 o 
   6   2   0      940.72      919.81     17.25 o 
   7   2   0      677.02      610.91      9.44 o 
   8   2   0      422.21      411.93     10.18 o 
   9   2   0       62.44       76.06     17.20 o 
  10   2   0      165.05      190.23     25.89 o 
  11   2   0       15.15       30.95     15.43 o 
  12   2   0       93.72      145.11     25.97 o 
  13   2   0       90.86       96.04     23.61 o 
  14   2   0       35.34       46.21     22.26 o 
 -11   3   0        0.04        0.38      2.12 o 
 -10   3   0        5.88       -0.43      1.61 o 
  -9   3   0      155.64      176.26      6.02 o 
  -8   3   0      627.58      560.86      9.06 o 
  -7   3   0     1764.84     1671.48     19.79 o 
  -6   3   0      119.53      124.75      3.47 o 
  -5   3   0     1499.84     1523.59     17.42 o 
  -4   3   0     1415.47     1350.05     18.38 o 
  -3   3   0    15475.58    15969.37    179.97 o 
  -2   3   0      480.18      484.99      8.39 o 
  -1   3   0     1451.36     1219.26     23.69 o 
   0   3   0     1172.02      909.36     12.93 o 
   1   3   0     1048.12      975.03     13.57 o 
   2   3   0     1190.47     1246.63     15.65 o 
   3   3   0    10086.36     9996.41    116.92 o 
   4   3   0     2760.55     3056.05     39.73 o 
   5   3   0        0.27        3.68      0.93 o 
   6   3   0     1362.00     1372.10     24.64 o 
   7   3   0     1893.36     1873.89     24.88 o 
   8   3   0      795.61      852.15     19.66 o 
   9   3   0        4.62        0.95      2.59 o 
  10   3   0       14.89        0.57      7.08 o 
  11   3   0       40.63       50.53      9.11 o 
  12   3   0        1.49        5.17      4.68 o 
  13   3   0       23.47       41.57     19.48 o 
  14   3   0       41.89       44.52     20.15 o 
 -12   4   0        1.53        5.57      4.05 o 
 -11   4   0        1.67        1.57      2.74 o 
 -10   4   0       16.56       22.16      4.09 o 
  -9   4   0       11.48       15.25      2.66 o 
  -8   4   0      322.10      299.78      6.61 o 
  -7   4   0     1369.64     1290.00     17.23 o 
  -6   4   0      124.51       95.25      3.35 o 
  -5   4   0       29.43       40.96      2.36 o 
  -4   4   0     2284.37     2428.18     30.76 o 
  -3   4   0     7351.13     7406.38     97.17 o 
  -2   4   0     1940.76     2093.79     23.97 o 
  -1   4   0     7700.50     7419.95     79.52 o 
   0   4   0      218.78      271.40      7.50 o 
   1   4   0     3782.86     3610.02     47.25 o 
   2   4   0     2039.58     2123.13     25.51 o 
   3   4   0     5481.12     5432.82     62.42 o 
   4   4   0        3.55        3.35      0.95 o 
   5   4   0     3065.68     2958.42     32.60 o 
   6   4   0      174.54      190.52      4.31 o 
   7   4   0      816.86      759.77     11.88 o 
   8   4   0      269.62      240.13     33.39 o 
   9   4   0      508.98      556.59     15.70 o 
  10   4   0       28.13       36.07     18.13 o 
  11   4   0       34.48       43.70     10.41 o 
  12   4   0       14.30       18.38      5.78 o 
  13   4   0        0.36       -2.28     12.31 o 
  14   4   0        4.16        9.78     15.01 o 
 -12   5   0       61.38       89.63      7.93 o 
 -11   5   0       21.90       33.80      3.69 o 
 -10   5   0       49.37       43.84      3.85 o 
  -9   5   0       83.05       68.65      3.92 o 
  -8   5   0      228.31      202.63      5.54 o 
  -7   5   0      189.71      175.35      4.98 o 
  -6   5   0     1087.05     1052.53     18.74 o 
  -5   5   0      322.69      323.04      7.74 o 
  -4   5   0      179.35      181.81      5.44 o 
  -3   5   0      641.46      721.35     17.62 o 
  -2   5   0    13291.49    13392.04    206.37 o 
  -1   5   0     3787.09     3396.91     37.70 o 
   0   5   0      471.95      439.04      5.47 o 
   1   5   0      202.66      147.72      2.54 o 
   2   5   0      964.61      752.63      8.90 o 
   3   5   0     1341.16     1461.97     18.80 o 
   4   5   0     3752.05     3694.12     44.10 o 
   5   5   0     2356.25     2408.45     26.53 o 
   6   5   0      229.72      298.40      9.28 o 
   7   5   0      370.10      391.37     11.83 o 
   8   5   0      851.49      879.97     20.85 o 
   9   5   0     1000.92     1029.65     24.12 o 
  10   5   0      141.73      129.08      8.02 o 
  11   5   0       60.68       76.22     11.00 o 
  12   5   0       45.37       58.68     22.26 o 
  13   5   0       10.31        1.12      4.07 o 
  14   5   0        0.07        9.61     16.44 o 
 -12   6   0       45.89       48.91      6.66 o 
 -11   6   0       61.30       82.72      7.67 o 
 -10   6   0       60.19       74.33      5.03 o 
  -9   6   0      106.75       99.52      4.47 o 
  -8   6   0      277.86      287.91      7.05 o 
  -7   6   0      232.33      239.31      6.83 o 
  -6   6   0      207.34      234.97      5.72 o 
  -5   6   0      120.57      117.94      9.53 o 
  -4   6   0      190.16      142.58      5.86 o 
  -3   6   0       12.98        8.98      1.67 o 
  -2   6   0     1702.13     1675.97     24.70 o 
  -1   6   0     3918.81     4119.80     45.71 o 
   0   6   0     5676.60     5646.54     53.22 o 
   1   6   0      209.98      230.28      3.65 o 
   2   6   0     1124.38     1158.36     11.53 o 
   3   6   0      192.38      207.91      3.81 o 
   4   6   0     2106.51     1978.53     18.71 o 
   5   6   0      584.74      606.75      7.90 o 
   6   6   0     1107.21     1139.63     14.33 o 
   7   6   0     1225.15     1145.59     24.65 o 
   8   6   0      380.56      324.63     11.35 o 
   9   6   0      291.50      284.59     20.49 o 
  10   6   0      538.71      560.52     27.28 o 
  11   6   0      176.97      193.89     10.00 o 
  12   6   0        0.19        4.04      3.93 o 
  13   6   0        8.73        8.52      4.56 o 
  14   6   0       10.94       13.91     16.61 o 
 -12   7   0        2.56        3.12      4.72 o 
 -11   7   0       39.92       37.35      6.16 o 
 -10   7   0      114.93      141.48      6.93 o 
  -9   7   0        6.03        3.02      3.34 o 
  -8   7   0        8.31        3.49      2.09 o 
  -7   7   0      496.75      498.57      9.71 o 
  -6   7   0      261.94      277.01      6.56 o 
  -5   7   0      124.08      117.32      6.41 o 
  -4   7   0      358.18      367.44      8.70 o 
  -3   7   0       41.69       45.63      2.97 o 
  -2   7   0       91.38      103.70      3.21 o 
  -1   7   0      201.93      218.37      4.61 o 
   0   7   0     4710.45     4518.63     43.35 o 
   1   7   0     1765.02     1880.78     19.23 o 
   2   7   0      589.61      512.43      6.22 o 
   3   7   0       23.94       14.70      1.05 o 
   4   7   0      984.15      899.65      9.71 o 
   5   7   0      349.26      392.84      5.91 o 
   6   7   0      281.19      266.22      7.40 o 
   7   7   0      122.25      128.64      5.54 o 
   8   7   0      115.89      100.56      6.75 o 
   9   7   0       22.12       22.45      4.43 o 
  10   7   0      114.07      119.07      7.91 o 
  11   7   0       60.74       53.66     11.43 o 
  12   7   0       18.23       17.73     12.94 o 
  13   7   0        0.06       -2.95      5.82 o 
  14   7   0        2.21       -2.69      8.31 o 
 -12   8   0        0.23       -1.35      4.22 o 
 -11   8   0       10.54        7.59      5.06 o 
 -10   8   0       37.35       30.02      5.73 o 
  -9   8   0      124.54      129.07      5.53 o 
  -8   8   0        9.71       13.61      2.57 o 
  -7   8   0       76.76       75.53      6.36 o 
  -6   8   0      342.27      296.42      7.18 o 
  -5   8   0      464.66      482.13     14.25 o 
  -4   8   0      119.35      115.21      6.41 o 
  -3   8   0       59.37       51.18      4.72 o 
  -2   8   0       14.37       22.44      2.33 o 
  -1   8   0        3.77        6.03      1.39 o 
   0   8   0      988.96      907.71     10.74 o 
   1   8   0     2376.28     2368.71     24.03 o 
   2   8   0     2673.02     2696.43     26.90 o 
   3   8   0      209.48      190.58      3.45 o 
   4   8   0      294.89      338.04      4.93 o 
   5   8   0      848.88      878.60     13.80 o 
   6   8   0      889.78      853.62     19.68 o 
   7   8   0       66.59       65.65      4.19 o 
   8   8   0      116.58      124.23     10.16 o 
   9   8   0        1.82       -1.82      2.98 o 
  10   8   0        4.31        2.96      5.99 o 
  11   8   0       17.68       12.10      8.47 o 
  12   8   0       52.57       79.77     21.59 o 
  13   8   0        5.35        5.12      7.46 o 
  14   8   0        0.20       11.92      4.83 o 
 -11   9   0        2.15        2.78      4.89 o 
 -10   9   0       13.90       13.66      5.14 o 
  -9   9   0       55.49       77.07      7.84 o 
  -8   9   0       19.58       23.04      3.12 o 
  -7   9   0        2.77        2.56      2.10 o 
  -6   9   0       71.95       69.00      4.52 o 
  -5   9   0      251.79      237.09      8.64 o 
  -4   9   0      103.85      115.01     12.48 o 
  -3   9   0       63.05       71.92      5.73 o 
  -2   9   0        4.09        0.89      1.52 o 
  -1   9   0      142.12      125.12      3.91 o 
   0   9   0       15.01       13.01      1.40 o 
   1   9   0     1048.51     1006.27     11.90 o 
   2   9   0      332.88      341.32      6.16 o 
   3   9   0      703.61      704.90      8.88 o 
   4   9   0       23.93       20.88      1.78 o 
   5   9   0     2100.93     1999.63     36.33 o 
   6   9   0      773.77      800.69     30.40 o 
   7   9   0      279.43      266.13      8.16 o 
   8   9   0      174.11      208.37      7.49 o 
   9   9   0       31.51       40.63      5.18 o 
  10   9   0       25.08       24.34      5.61 o 
  11   9   0       11.48       22.16      9.40 o 
  12   9   0       11.15       23.08      7.84 o 
  13   9   0       43.35       48.48     11.89 o 
  14   9   0        7.07       11.41      5.39 o 
 -10  10   0       13.43       10.96      4.81 o 
  -9  10   0        7.49        8.26      4.47 o 
  -8  10   0       53.33       50.34      6.75 o 
  -7  10   0       93.92      101.42      4.99 o 
  -6  10   0       14.24       18.14      2.82 o 
  -5  10   0      121.45      126.48      4.98 o 
  -4  10   0      298.98      304.24      9.06 o 
  -3  10   0      428.09      400.51     10.33 o 
  -2  10   0      123.20      124.26      7.84 o 
  -1  10   0       85.78       73.27      3.24 o 
   0  10   0       21.27       21.26      2.00 o 
   1  10   0      592.13      528.29      7.65 o 
   2  10   0      341.12      329.51      5.58 o 
   3  10   0      276.72      294.17      5.15 o 
   4  10   0        1.17        2.49      1.41 o 
   5  10   0        3.28        6.58      3.12 o 
   6  10   0      164.30      157.68      8.68 o 
   7  10   0      541.42      504.37     14.60 o 
   8  10   0      151.55      135.97      6.36 o 
   9  10   0       16.01       17.75     10.46 o 
  10  10   0       18.86       32.33      5.22 o 
  11  10   0       27.78       40.82     15.73 o 
  12  10   0        1.39       10.39      6.07 o 
  13  10   0       20.23       31.94     13.36 o 
  -9  11   0       15.51       25.04      6.07 o 
  -8  11   0        7.79       10.88      4.89 o 
  -7  11   0       40.55       48.65      6.83 o 
  -6  11   0       58.06       69.40      7.25 o 
  -5  11   0        8.26        5.28      2.17 o 
  -4  11   0      282.12      265.27      8.94 o 
  -3  11   0      473.70      446.22     12.31 o 
  -2  11   0      631.28      621.20     13.59 o 
  -1  11   0      217.03      220.18      7.07 o 
   0  11   0      112.68      104.35      3.86 o 
   1  11   0       63.55       63.33      2.63 o 
   2  11   0      449.73      408.65      7.24 o 
   3  11   0      701.66      707.66      9.55 o 
   4  11   0       68.42       73.68      3.76 o 
   5  11   0      129.98      126.65      7.84 o 
   6  11   0        3.56        3.79      3.12 o 
   7  11   0       85.84       96.71      7.42 o 
   8  11   0      237.74      215.79      9.65 o 
   9  11   0       36.77       45.41      5.95 o 
  10  11   0       10.21        9.82      4.08 o 
  11  11   0        7.56       10.19      4.48 o 
  12  11   0        9.44        1.99      7.80 o 
  13  11   0        1.00        0.32      4.08 o 
  -8  12   0       12.84       27.74      6.24 o 
  -7  12   0        1.53       -3.71      3.71 o 
  -6  12   0       31.78       37.27      6.32 o 
  -5  12   0        8.25        3.54      3.63 o 
  -4  12   0       14.18       18.59      3.58 o 
  -3  12   0      102.64       98.88      8.68 o 
  -2  12   0      403.43      418.92     13.74 o 
  -1  12   0      287.22      277.80      8.47 o 
   0  12   0       22.93       28.60      8.01 o 
   1  12   0       37.01       30.18      2.52 o 
   2  12   0      204.96      218.73      4.85 o 
   3  12   0       74.78       75.96      3.47 o 
   4  12   0       85.31       75.79      4.53 o 
   5  12   0      197.41      185.84      9.87 o 
   6  12   0       65.12       60.79      6.24 o 
   7  12   0        5.79        5.82      3.88 o 
   8  12   0       32.36       27.10      4.19 o 
   9  12   0       81.33       87.05      6.37 o 
  10  12   0        4.79        2.61      4.13 o 
  11  12   0       35.89       40.27      6.23 o 
  12  12   0        3.48        6.95      5.26 o 
  13  12   0       12.47       39.88     21.08 o 
  -7  13   0        9.24        5.23      4.89 o 
  -6  13   0        5.87        3.96      4.13 o 
  -5  13   0        5.58       -0.34      3.88 o 
  -4  13   0        1.71       -0.17      3.20 o 
  -3  13   0        0.38       -0.79      2.47 o 
  -2  13   0       88.90       88.87      8.14 o 
  -1  13   0      166.68      164.25      6.94 o 
   0  13   0      212.04      237.39      9.82 o 
   1  13   0        0.11        0.32      2.24 o 
   2  13   0      155.99      164.80      8.73 o 
   3  13   0      103.57       86.45      4.00 o 
   4  13   0      172.15      177.55     17.29 o 
   5  13   0       25.57       24.45      4.72 o 
   6  13   0       27.36       21.16      4.81 o 
   7  13   0        2.77        7.67      4.22 o 
   8  13   0        0.02        1.62      2.99 o 
   9  13   0        8.95       13.80      3.78 o 
  10  13   0       31.13       43.26      7.00 o 
  11  13   0       36.29       42.24      7.17 o 
  -6  14   0       18.88       23.95      6.16 o 
  -5  14   0        9.58       14.92      5.14 o 
  -4  14   0        0.03        2.53      3.96 o 
  -3  14   0        9.92        5.23      3.79 o 
  -2  14   0        1.68        1.01      3.37 o 
  -1  14   0       63.35       61.88      4.91 o 
   0  14   0       99.44       96.04      6.16 o 
   1  14   0       56.53       70.67      4.97 o 
   2  14   0       11.31        5.73      2.59 o 
   3  14   0      130.91      131.41     10.08 o 
   4  14   0      139.30      152.79      9.87 o 
   5  14   0       49.74       47.05      6.32 o 
   6  14   0       19.47       19.82      5.06 o 
   7  14   0        0.60        1.94      4.13 o 
   8  14   0        1.27        3.67      3.20 o 
   9  14   0        6.30        9.44      4.89 o 
  -4  15   0        7.21        7.50      4.89 o 
  -3  15   0        1.82       -3.29      3.29 o 
  -2  15   0       12.84       13.24      4.55 o 
  -1  15   0       24.25       24.96      5.23 o 
   0  15   0       14.27       15.77      5.06 o 
   1  15   0       54.37       49.50      6.58 o 
   2  15   0       23.27       29.60      5.48 o 
   3  15   0        7.34        5.31      4.22 o 
   4  15   0       36.25       52.28      6.91 o 
   5  15   0      111.47      114.84      9.36 o 
   6  15   0       43.93       46.12      6.91 o 
   7  15   0        6.78        9.87      4.72 o 
  -2  16   0        2.08        1.69      3.96 o 
  -1  16   0       12.35       11.05      5.06 o 
   0  16   0       16.32        6.41      4.47 o 
   1  16   0       32.28       27.40      5.73 o 
   2  16   0       37.40       38.03      6.07 o 
   4  16   0        6.03        5.99      4.81 o 
   1  17   0       12.60       12.06      4.97 o 
  -3 -16   1        3.52        4.64      4.13 o 
   0 -16   1        2.66        4.55      4.55 o 
   1 -16   1        1.05        1.43      4.22 o 
   2 -16   1        5.13        2.45      4.47 o 
  -7 -15   1        1.22       -3.71      3.71 o 
  -6 -15   1       30.72       32.63      6.49 o 
  -5 -15   1        1.66        3.12      4.30 o 
  -4 -15   1       45.17       59.45      7.34 o 
  -3 -15   1       88.42       83.81      7.67 o 
  -1 -15   1        4.35        0.76      3.88 o 
   0 -15   1        5.74       12.31      4.38 o 
   1 -15   1        3.95        6.32      4.38 o 
   2 -15   1        1.82        4.22      3.96 o 
   3 -15   1        3.86        1.86      4.22 o 
   4 -15   1       10.94       11.55      5.06 o 
  -9 -14   1       17.27       18.47      5.73 o 
  -8 -14   1       41.79       57.34      7.59 o 
  -7 -14   1       11.47        8.77      4.38 o 
  -6 -14   1        1.00       -1.10      3.79 o 
  -5 -14   1       14.10       17.29      4.81 o 
  -4 -14   1        2.51        7.08      3.96 o 
  -3 -14   1       63.50       66.07      8.18 o 
  -2 -14   1      176.39      194.99      6.12 o 
  -1 -14   1      220.62      244.86     11.80 o 
   0 -14   1        0.31        6.24      3.96 o 
   1 -14   1       20.32       28.69      4.02 o 
   2 -14   1       38.09       40.64      6.07 o 
   3 -14   1       20.38       21.33      5.23 o 
   4 -14   1        3.89        5.06      4.05 o 
   5 -14   1       11.48       10.88      4.89 o 
 -10 -13   1        1.71       -3.88      4.13 o 
  -9 -13   1        0.93        1.10      3.18 o 
  -8 -13   1       49.92       46.93      5.12 o 
  -7 -13   1       38.80       43.93      6.32 o 
  -6 -13   1       19.91       17.71      4.97 o 
  -5 -13   1        3.42        2.28      3.37 o 
  -4 -13   1        1.50       -2.19      3.04 o 
  -3 -13   1        1.98        7.44      2.56 o 
  -2 -13   1      193.85      222.49      9.70 o 
  -1 -13   1      211.39      188.61      7.20 o 
   0 -13   1      213.86      202.75      6.67 o 
   1 -13   1        9.64        8.42      4.93 o 
   2 -13   1      101.84      113.32      6.28 o 
   3 -13   1      207.63      204.87     10.71 o 
   4 -13   1       35.71       19.06      5.23 o 
   5 -13   1       15.79       18.80      5.23 o 
   6 -13   1        0.44       -2.36      3.96 o 
   7 -13   1        1.42       -3.79      3.79 o 
 -12 -12   1        3.22       -2.28     14.59 o 
 -11 -12   1       14.23       10.26      5.08 o 
 -10 -12   1       21.08       17.62      5.57 o 
  -9 -12   1        9.81        5.59      5.31 o 
  -8 -12   1       41.50       38.55      4.56 o 
  -7 -12   1      133.63      146.21      9.70 o 
  -6 -12   1       56.23       53.04      6.16 o 
  -5 -12   1        4.24       11.21      4.22 o 
  -4 -12   1        5.09        0.65      2.57 o 
  -3 -12   1        0.24       -1.29      1.53 o 
  -2 -12   1       10.46        8.17      1.86 o 
  -1 -12   1       77.18       72.90      3.01 o 
   0 -12   1      348.47      370.11      7.97 o 
   1 -12   1      159.88      164.02      5.37 o 
   2 -12   1       24.92       27.24      3.51 o 
   3 -12   1       53.08       52.08      4.72 o 
   4 -12   1      230.89      247.94     11.30 o 
   5 -12   1       54.99       51.01      6.49 o 
   6 -12   1        6.85       13.07      4.81 o 
   7 -12   1        0.63       -1.18      3.79 o 
   8 -12   1        0.39        1.26      4.30 o 
 -13 -11   1        1.96       -0.17     13.91 o 
 -12 -11   1        0.69        1.44      4.20 o 
 -11 -11   1        8.84       18.72      9.91 o 
 -10 -11   1       64.18       60.66      6.73 o 
  -9 -11   1       73.16       81.05      5.64 o 
  -8 -11   1       47.84       51.17      4.53 o 
  -7 -11   1      108.24      114.93      8.09 o 
  -6 -11   1      126.62      125.30      8.26 o 
  -5 -11   1      400.09      429.02     15.18 o 
  -4 -11   1      173.14      178.78      6.19 o 
  -3 -11   1        0.06       -1.30      1.41 o 
  -2 -11   1       40.95       41.49      2.73 o 
  -1 -11   1      107.30      133.99      4.71 o 
   0 -11   1      159.30      149.33      7.31 o 
   1 -11   1      292.17      276.86      6.57 o 
   2 -11   1      326.62      325.17      9.18 o 
   3 -11   1       14.87       20.59      4.89 o 
   4 -11   1       76.32       91.69      4.44 o 
   5 -11   1       80.08       98.73      4.78 o 
   6 -11   1      117.93      128.42      9.28 o 
   7 -11   1        5.33        1.60      3.88 o 
   8 -11   1        0.36       -1.35      3.88 o 
   9 -11   1        3.29        1.43      4.22 o 
 -13 -10   1        5.71       -0.27      4.26 o 
 -12 -10   1       18.72       21.86      5.61 o 
 -11 -10   1        0.05        0.18      3.81 o 
 -10 -10   1       11.10        7.99      4.09 o 
  -9 -10   1       42.39       46.96      4.61 o 
  -8 -10   1       46.01       49.65      4.35 o 
  -7 -10   1       16.57       16.99      4.38 o 
  -6 -10   1       25.18       23.16      4.02 o 
  -5 -10   1      747.61      773.21     21.75 o 
  -4 -10   1      369.71      324.93      8.14 o 
  -3 -10   1       55.44       58.42      3.38 o 
  -2 -10   1       35.20       33.52      1.95 o 
  -1 -10   1      277.98      290.27      5.32 o 
   0 -10   1      337.14      341.04      5.90 o 
   1 -10   1       57.05       46.65      2.77 o 
   2 -10   1      511.59      515.07     11.70 o 
   3 -10   1       45.64       41.45      3.84 o 
   4 -10   1        9.39        3.00      2.51 o 
   5 -10   1       85.55       86.91      4.33 o 
   6 -10   1      200.56      217.43      6.77 o 
   7 -10   1       48.12       47.59      4.08 o 
   8 -10   1       11.74        9.61      4.64 o 
   9 -10   1        0.88       -2.19      3.96 o 
  10 -10   1        0.56        0.59      4.30 o 
 -13  -9   1        8.96       13.90      5.78 o 
 -12  -9   1       19.74       23.23      6.58 o 
 -11  -9   1        7.99        7.83      9.06 o 
 -10  -9   1       14.60        6.14      8.81 o 
  -9  -9   1       36.77       34.09      9.95 o 
  -8  -9   1       76.00       73.22      6.39 o 
  -7  -9   1      195.27      200.97      7.11 o 
  -6  -9   1       27.65       30.94      4.03 o 
  -5  -9   1      587.01      611.92     11.09 o 
  -4  -9   1     1508.37     1502.60     22.27 o 
  -3  -9   1     1363.31     1435.16     18.06 o 
  -2  -9   1        3.04        2.90      1.28 o 
  -1  -9   1      123.25      132.86      4.00 o 
   0  -9   1      377.47      373.24      6.00 o 
   1  -9   1      230.27      229.53      5.31 o 
   2  -9   1       54.17       61.79      5.39 o 
   3  -9   1      243.11      213.57      6.86 o 
   4  -9   1       29.44       35.25      3.40 o 
   5  -9   1       28.06       29.47      2.74 o 
   6  -9   1        0.19       -0.16      1.84 o 
   7  -9   1      163.92      186.89      6.39 o 
   8  -9   1       68.57       81.19      4.68 o 
   9  -9   1        1.59        4.22      4.13 o 
  10  -9   1        0.66       -1.18      4.05 o 
  11  -9   1        3.77        8.35      4.55 o 
 -14  -8   1        9.48       16.29      6.75 o 
 -13  -8   1        6.51        7.88      7.00 o 
 -12  -8   1        5.70       11.76      4.66 o 
 -11  -8   1       33.16       24.29      7.42 o 
 -10  -8   1      225.45      207.89     22.18 o 
  -9  -8   1       14.59       11.03      3.83 o 
  -8  -8   1      325.17      337.76     13.99 o 
  -7  -8   1        8.80        6.05      2.30 o 
  -6  -8   1       15.80       22.85      3.63 o 
  -5  -8   1       56.87       34.72      2.49 o 
  -4  -8   1      840.51      868.59     13.68 o 
  -3  -8   1     2646.39     2558.26     24.12 o 
  -2  -8   1      820.70      856.58     10.10 o 
  -1  -8   1      608.80      603.83      7.82 o 
   0  -8   1        7.27        1.54      0.99 o 
   1  -8   1      434.34      426.09      7.17 o 
   2  -8   1      130.72      130.16      3.97 o 
   3  -8   1      705.16      703.93     24.17 o 
   4  -8   1      110.40       97.38      9.02 o 
   5  -8   1      104.13      106.76      4.09 o 
   6  -8   1        0.77        1.31      1.91 o 
   7  -8   1      184.77      198.31      7.59 o 
   8  -8   1       45.30       44.39      3.57 o 
   9  -8   1       82.30      101.31      5.87 o 
  10  -8   1        5.22        3.12      3.79 o 
  11  -8   1        3.96        5.90      4.55 o 
  12  -8   1       10.37       12.31      5.48 o 
 -14  -7   1        3.13        2.35      4.37 o 
 -13  -7   1        2.92        3.83      7.04 o 
 -12  -7   1       90.85      116.53     16.15 o 
 -11  -7   1       20.13       20.71      4.89 o 
 -10  -7   1       67.01       48.08      6.11 o 
  -9  -7   1      347.35      337.71     12.58 o 
  -8  -7   1      661.27      625.61     18.30 o 
  -7  -7   1      196.75      203.57      7.25 o 
  -6  -7   1        0.83        0.78      2.61 o 
  -5  -7   1        0.48        3.01      1.54 o 
  -4  -7   1      318.51      290.59      8.95 o 
  -3  -7   1      219.34      292.71      4.25 o 
  -2  -7   1     1202.49     1196.86     12.91 o 
  -1  -7   1     1804.02     1725.63     17.81 o 
   0  -7   1      153.84      156.80      3.21 o 
   1  -7   1        2.80        3.47      0.97 o 
   2  -7   1      322.00      283.37      5.60 o 
   3  -7   1      876.40      798.20     19.96 o 
   4  -7   1      146.05      156.72      5.45 o 
   5  -7   1      154.93      164.25      4.76 o 
   6  -7   1       92.67       83.76      3.74 o 
   7  -7   1       26.11       25.16      2.68 o 
   8  -7   1      175.76      184.16     12.12 o 
   9  -7   1      136.66      138.42      6.47 o 
  10  -7   1       35.81       23.50      3.61 o 
  11  -7   1        3.42       -1.26      3.88 o 
  12  -7   1        8.04        5.73      4.22 o 
 -14  -6   1        1.49       -0.18      4.33 o 
 -13  -6   1       10.34        6.62      4.37 o 
 -12  -6   1       67.28       60.11      6.81 o 
 -11  -6   1      106.67      101.38      7.83 o 
 -10  -6   1      153.95      161.21     33.31 o 
  -9  -6   1       70.52       60.07     12.61 o 
  -8  -6   1      229.48      229.99     25.13 o 
  -7  -6   1     1206.02     1227.58     26.08 o 
  -6  -6   1      319.36      330.58      8.27 o 
  -5  -6   1      116.26      127.64      3.86 o 
  -4  -6   1      219.72      265.85      4.32 o 
  -3  -6   1      219.67      253.26      4.16 o 
  -2  -6   1     1523.23     1475.22     14.30 o 
  -1  -6   1      898.00      952.04     10.42 o 
   0  -6   1     2840.56     2906.15     28.34 o 
   1  -6   1      214.39      245.99      4.69 o 
   2  -6   1      840.28      796.35     15.98 o 
   3  -6   1      931.79     1029.21     13.87 o 
   4  -6   1     1554.27     1505.23     23.61 o 
   5  -6   1      518.98      498.41      8.67 o 
   6  -6   1       22.39       24.57      2.29 o 
   7  -6   1      161.62      139.55      4.66 o 
   8  -6   1        1.75        4.35      1.93 o 
   9  -6   1       10.16       11.27      4.76 o 
  10  -6   1       36.18       50.58      6.16 o 
  11  -6   1       66.88       61.64      6.75 o 
  12  -6   1        9.45       15.51      4.97 o 
  13  -6   1        0.11        1.18      4.30 o 
 -14  -5   1        1.30      -13.58     13.66 o 
 -13  -5   1        6.84        6.51      4.19 o 
 -12  -5   1        1.95        6.84      6.70 o 
 -11  -5   1      144.82      145.44     28.20 o 
 -10  -5   1      125.25      132.48     21.50 o 
  -9  -5   1        0.43        2.15      2.95 o 
  -8  -5   1        0.55       -2.23      2.23 o 
  -7  -5   1      628.47      555.20     33.35 o 
  -6  -5   1     1332.08     1258.53     27.19 o 
  -5  -5   1      133.39      149.48      4.34 o 
  -4  -5   1      285.93      281.68      3.58 o 
  -3  -5   1      514.92      535.20      6.33 o 
  -2  -5   1     3205.33     3335.44     33.50 o 
  -1  -5   1       92.37       85.13      2.04 o 
   0  -5   1     5060.75     4882.01     45.94 o 
   1  -5   1      202.36      248.29      5.43 o 
   2  -5   1      837.27      758.36     10.27 o 
   3  -5   1      489.71      495.69      7.72 o 
   4  -5   1     3065.60     2934.04     33.52 o 
   5  -5   1      744.07      787.24     11.53 o 
   6  -5   1      325.74      321.62      8.25 o 
   7  -5   1       20.47       24.73      2.39 o 
   8  -5   1        1.17       -0.67      2.45 o 
   9  -5   1        0.08        2.32      2.11 o 
  10  -5   1       42.41       51.90      7.34 o 
  11  -5   1       29.71       24.07      4.97 o 
  12  -5   1       18.56       23.44      5.14 o 
  13  -5   1       15.73        4.55      4.47 o 
 -14  -4   1        8.77        6.75     13.83 o 
 -13  -4   1       26.85       17.94      5.23 o 
 -12  -4   1       13.43        1.55      5.86 o 
 -11  -4   1       59.84       57.46      6.05 o 
 -10  -4   1        9.11        8.84      4.64 o 
  -9  -4   1       59.04       69.34      5.74 o 
  -8  -4   1       21.65       22.91      3.72 o 
  -7  -4   1      314.62      298.02     25.21 o 
  -6  -4   1      112.42      100.48      4.54 o 
  -5  -4   1     1426.20     1268.81     18.24 o 
  -4  -4   1     2214.92     1864.51     23.70 o 
  -3  -4   1      405.78      350.16     17.83 o 
  -2  -4   1        3.09        1.29      1.53 o 
  -1  -4   1       21.23        5.16      1.98 o 
   0  -4   1        3.03       13.28      1.46 o 
   1  -4   1     1988.04     1885.24     18.58 o 
   2  -4   1     2909.19     2913.25     32.66 o 
   3  -4   1      130.07      147.37      5.22 o 
   4  -4   1      125.76      115.27      3.11 o 
   5  -4   1      857.44      772.93     10.51 o 
   6  -4   1     2037.93     2041.93     24.80 o 
   7  -4   1       28.64       23.96      2.61 o 
   8  -4   1       68.03       42.41      3.31 o 
   9  -4   1       27.68       28.09      6.83 o 
  10  -4   1       45.05       38.65      3.55 o 
  11  -4   1        0.17        1.46      2.26 o 
  12  -4   1       19.41       22.14      3.61 o 
  13  -4   1        3.80        1.18      3.96 o 
 -15  -3   1        7.96       15.60     10.12 o 
 -14  -3   1        6.19       12.23     15.68 o 
 -13  -3   1        0.51        4.55     12.73 o 
 -12  -3   1      102.52       98.05      7.53 o 
 -11  -3   1        9.99       13.28      5.61 o 
 -10  -3   1       83.34       88.15      6.49 o 
  -9  -3   1      161.25      182.21     23.27 o 
  -8  -3   1       17.41       11.97      9.44 o 
  -7  -3   1       21.82       27.17      2.53 o 
  -6  -3   1       19.40       19.84      1.30 o 
  -5  -3   1     5429.36     5393.28     63.25 o 
  -4  -3   1     2749.59     3055.90     31.98 o 
  -3  -3   1      103.70       76.48      4.41 o 
  -2  -3   1     1073.57     1184.26     14.94 o 
  -1  -3   1      870.84     1018.81     11.50 o 
   0  -3   1        2.77        3.13      0.68 o 
   1  -3   1    13574.14    13017.68    235.08 o 
   2  -3   1        6.86        6.70      0.82 o 
   3  -3   1     1022.65     1103.61     12.63 o 
   4  -3   1      107.47      115.34      3.50 o 
   5  -3   1      730.67      660.93     10.89 o 
   6  -3   1      639.28      631.43     10.99 o 
   7  -3   1      301.17      369.87      8.13 o 
   8  -3   1      151.18      143.07      6.93 o 
   9  -3   1      124.76      128.16     12.52 o 
  10  -3   1       25.34       18.48      2.91 o 
  11  -3   1       38.85       46.85      4.02 o 
  12  -3   1        0.76        1.70      3.29 o 
 -15  -2   1        1.71       -2.02      8.01 o 
 -14  -2   1       21.25       41.49     18.21 o 
 -13  -2   1       40.43       38.53     16.70 o 
 -12  -2   1       40.09       19.48     14.84 o 
 -11  -2   1      122.71       79.09     19.73 o 
 -10  -2   1      140.44      120.66     21.50 o 
  -9  -2   1        3.01       -5.82      7.50 o 
  -8  -2   1        8.53       14.84     10.12 o 
  -7  -2   1      382.30      389.70      6.76 o 
  -6  -2   1      187.34      212.42      4.21 o 
  -5  -2   1      555.58      541.91     10.50 o 
  -4  -2   1     5996.50     6738.16     97.77 o 
  -3  -2   1     7023.97     6666.18     78.83 o 
  -2  -2   1      484.31      514.56      7.07 o 
  -1  -2   1      212.07      263.95     10.46 o 
   0  -2   1     1962.24     1711.63     22.68 o 
   1  -2   1    11867.36    12161.84    216.62 o 
   2  -2   1     2260.85     2197.78     29.12 o 
   3  -2   1      996.08     1091.73     18.96 o 
   4  -2   1      353.64      348.83      6.43 o 
   5  -2   1      964.73     1021.41     17.52 o 
   6  -2   1     1038.82     1104.85     21.25 o 
   7  -2   1      925.41      833.47     38.24 o 
   8  -2   1      154.17      112.24      5.86 o 
   9  -2   1        2.47        0.60      2.28 o 
  10  -2   1      118.51       94.43      6.17 o 
  11  -2   1      137.19      143.56      5.72 o 
  12  -2   1        8.22        1.10      3.54 o 
 -15  -1   1        0.64        1.35      9.28 o 
 -14  -1   1       11.53        9.35      7.46 o 
 -13  -1   1       19.81       35.67     16.86 o 
 -12  -1   1       58.41       59.53     18.30 o 
 -11  -1   1       23.13        4.05     11.89 o 
 -10  -1   1      463.02      474.89     35.84 o 
  -9  -1   1      153.02      121.50     19.90 o 
  -8  -1   1      174.79      132.60      3.85 o 
  -7  -1   1      305.22      269.96      5.44 o 
  -6  -1   1      350.23      309.34      5.64 o 
  -5  -1   1        3.99        1.22      2.11 o 
  -4  -1   1      661.28      712.05     12.75 o 
  -3  -1   1     3820.94     3935.08     57.81 o 
  -2  -1   1     3657.27     3995.22     47.86 o 
   0  -1   1     4429.66     5274.33     68.66 o 
   1  -1   1     4785.33     5214.60     54.41 o 
   2  -1   1      648.40      589.59      8.82 o 
   3  -1   1     3058.01     3028.01     35.66 o 
   4  -1   1      133.29      172.85      5.21 o 
   5  -1   1      143.82      154.29      5.82 o 
   6  -1   1        2.13        5.15      2.11 o 
   7  -1   1      434.33      395.55     10.42 o 
   8  -1   1      137.19      138.56      6.14 o 
   9  -1   1      621.59      559.08     14.35 o 
  10  -1   1       50.41       26.81      3.73 o 
  11  -1   1        3.13        5.44      2.94 o 
  12  -1   1       48.63       51.77     18.97 o 
 -14   0   1        3.39       14.76     14.92 o 
 -13   0   1        1.22       -1.42      6.20 o 
 -12   0   1       67.18       65.52     19.56 o 
 -11   0   1        0.57        1.01     10.54 o 
 -10   0   1       27.35       22.60     13.91 o 
  -9   0   1       29.50        2.70      9.36 o 
  -8   0   1      808.26      815.09     12.81 o 
  -7   0   1      468.08      525.36     11.80 o 
  -6   0   1      645.94      714.16     10.79 o 
  -5   0   1       93.42       73.96      3.36 o 
  -4   0   1      168.15      146.92      3.15 o 
  -3   0   1      821.20      945.80     18.78 o 
  -2   0   1    31247.75    28139.05    503.30 o 
  -1   0   1      868.97      886.96     16.44 o 
   2   0   1     4951.47     5085.06     91.07 o 
   3   0   1     8151.60     8348.45    119.88 o 
   4   0   1     2116.91     2339.78     37.10 o 
   5   0   1      709.26      625.53     12.93 o 
   6   0   1      323.88      309.73      8.29 o 
   7   0   1        7.70        2.20      1.56 o 
   8   0   1      189.37      228.76      5.67 o 
   9   0   1      381.29      311.72     10.29 o 
  10   0   1       18.66       17.70      4.89 o 
  11   0   1      163.58      144.52     23.95 o 
  12   0   1       39.57       62.48     20.07 o 
  13   0   1       54.07       44.94     18.89 o 
  14   0   1        2.54        6.32     15.94 o 
 -12   1   1       10.55       16.44      7.04 o 
 -11   1   1       48.83       41.99     15.85 o 
 -10   1   1      102.74       90.05     18.63 o 
  -9   1   1       95.83      121.49      4.09 o 
  -8   1   1       26.20       52.11      4.01 o 
  -7   1   1     1393.44     1404.04     19.67 o 
  -6   1   1      713.56      590.27      8.86 o 
  -5   1   1      476.79      466.83      7.70 o 
  -4   1   1      371.18      402.69      6.49 o 
  -3   1   1      943.80      865.38     15.10 o 
  -2   1   1     3347.49     3251.28     58.86 o 
  -1   1   1     2495.84     2491.31     45.28 o 
   0   1   1     4533.77     4814.90     86.17 o 
   1   1   1      191.77      249.00      5.57 o 
   2   1   1     6519.33     6245.22    111.39 o 
   3   1   1     1107.86     1161.76     22.26 o 
   4   1   1     7074.01     6741.36     98.45 o 
   5   1   1      513.91      502.71     10.77 o 
   6   1   1      310.78      376.67      9.18 o 
   7   1   1      124.73      143.35      5.92 o 
   8   1   1      202.47      213.30      7.21 o 
   9   1   1       31.68       32.57      3.36 o 
  10   1   1      328.29      388.45     26.81 o 
  11   1   1      142.46      105.48     21.84 o 
  12   1   1        1.29        3.46     12.48 o 
  13   1   1        0.62        4.38     13.91 o 
  14   1   1       34.93       45.28     20.24 o 
 -10   2   1      141.72      162.51      5.17 o 
  -9   2   1       19.03       27.86      2.24 o 
  -8   2   1      120.24      113.98      3.62 o 
  -7   2   1      797.56      794.76     11.17 o 
  -6   2   1     2359.21     2368.97     25.55 o 
  -5   2   1      994.80      908.76     11.05 o 
  -4   2   1       96.96       96.04      6.78 o 
  -3   2   1     1807.66     1765.90     28.19 o 
  -2   2   1     6598.32     6698.69    119.82 o 
  -1   2   1     7291.35     7727.00    106.27 o 
   0   2   1     2509.56     2805.14     50.84 o 
   1   2   1      739.65      818.56     11.29 o 
   2   2   1     4047.41     4298.68     58.32 o 
   3   2   1     1980.45     1940.48     23.79 o 
   4   2   1     3662.51     3338.00     39.89 o 
   5   2   1      933.23      947.66     13.36 o 
   6   2   1      488.03      445.23     10.23 o 
   7   2   1      205.10      209.63      6.51 o 
   8   2   1       48.31       39.39      3.27 o 
   9   2   1       27.77       25.63     11.72 o 
  10   2   1       35.75       34.29      7.59 o 
  11   2   1       87.99       41.40     16.36 o 
  12   2   1       79.25       85.58     21.92 o 
  13   2   1       29.52       51.86     18.80 o 
  14   2   1        9.32       13.15     14.92 o 
  15   2   1        7.44       14.84     16.36 o 
 -10   3   1        2.93        7.94      2.64 o 
  -9   3   1       84.48       89.44      3.65 o 
  -8   3   1      157.83      130.40      3.75 o 
  -7   3   1      177.37      172.86      4.02 o 
  -6   3   1      912.13      891.94     10.70 o 
  -5   3   1     2982.67     3032.93     33.47 o 
  -4   3   1      944.95      980.68     12.38 o 
  -3   3   1       43.71       52.97      3.46 o 
  -2   3   1      212.34      225.39      6.58 o 
  -1   3   1     2734.18     2896.80     53.21 o 
   0   3   1     7611.67     7087.28    264.22 o 
   1   3   1     3750.54     4308.19     55.72 o 
   2   3   1     3616.85     3642.17     47.37 o 
   3   3   1      236.14      277.20      4.15 o 
   4   3   1     1550.83     1571.93     20.16 o 
   5   3   1     2719.83     2501.78     31.13 o 
   6   3   1     2173.76     2224.74     28.49 o 
   7   3   1       40.50       31.22      2.59 o 
   8   3   1      104.20      134.42      4.35 o 
   9   3   1      997.22     1043.87     23.17 o 
  10   3   1      213.03      188.52      8.58 o 
  11   3   1       14.39       19.91      4.15 o 
  12   3   1       32.76       23.19     14.67 o 
  13   3   1        1.00       -0.51     11.64 o 
  14   3   1        1.06       12.73     15.85 o 
  15   3   1        1.40        0.25     15.18 o 
 -11   4   1       38.51       31.54      4.97 o 
 -10   4   1       13.00        9.15      1.99 o 
  -9   4   1       43.66       44.23      2.83 o 
  -8   4   1      101.03       81.53      3.48 o 
  -7   4   1        7.14       17.43      1.94 o 
  -6   4   1      390.38      419.57     11.19 o 
  -5   4   1     2232.63     2273.09     32.73 o 
  -4   4   1     1569.94     1452.13     19.48 o 
  -3   4   1     1555.39     1545.19     22.43 o 
  -2   4   1      477.65      546.70      9.24 o 
  -1   4   1     9671.47     9317.88    120.68 o 
   0   4   1      783.63      741.19     13.69 o 
   1   4   1     4851.90     4911.79     63.74 o 
   2   4   1       81.66       86.96      3.96 o 
   3   4   1      582.52      542.39      8.12 o 
   4   4   1        3.15        5.51      1.17 o 
   5   4   1      997.22      894.33     10.82 o 
   6   4   1     1266.53     1367.41     21.98 o 
   7   4   1     1730.18     1779.14     24.04 o 
   8   4   1      482.46      498.83      9.19 o 
   9   4   1      181.14      208.87      9.00 o 
  10   4   1      234.88      231.75     16.44 o 
  11   4   1      266.67      282.68     13.28 o 
  12   4   1       58.97       60.71     19.82 o 
  13   4   1        4.04        3.88     12.90 o 
  14   4   1        4.03       -1.10     14.67 o 
 -11   5   1       19.66       16.98      3.24 o 
 -10   5   1      198.70      194.35      8.09 o 
  -9   5   1       98.84      119.71      4.51 o 
  -8   5   1       26.72       23.06      2.35 o 
  -7   5   1       30.77       27.16      2.30 o 
  -6   5   1      171.22      177.21      5.75 o 
  -5   5   1      193.00      194.80      5.66 o 
  -4   5   1     2638.23     2762.68     39.00 o 
  -3   5   1     1183.39      972.95     15.53 o 
  -2   5   1      311.02      312.25      6.52 o 
  -1   5   1       12.93       24.98      2.23 o 
   0   5   1     2519.50     2784.75     26.96 o 
   1   5   1     7960.95     8007.60     74.24 o 
   2   5   1      615.64      714.86      8.63 o 
   3   5   1     2708.75     2687.04     27.77 o 
   4   5   1       60.05       40.10      1.92 o 
   5   5   1        2.12       10.63      1.00 o 
   6   5   1      239.96      228.80      4.22 o 
   7   5   1     1910.26     1822.92     28.35 o 
   8   5   1      597.14      555.32     22.77 o 
   9   5   1      227.15      264.15     10.24 o 
  10   5   1       15.66       11.08      3.80 o 
  11   5   1       98.79      122.59      7.97 o 
  12   5   1       44.39       45.85     10.29 o 
  13   5   1        4.93       11.38     14.17 o 
  14   5   1        0.37        2.19     14.50 o 
  15   5   1        0.26       10.88     15.94 o 
 -11   6   1        7.21        7.64      2.53 o 
 -10   6   1       68.08       77.96      5.07 o 
  -9   6   1      164.05      160.95      5.42 o 
  -8   6   1      140.35      142.42      4.90 o 
  -7   6   1        0.66        1.21      1.43 o 
  -6   6   1       46.45       39.40      3.25 o 
  -5   6   1       34.66       44.36      3.07 o 
  -4   6   1      842.49      789.30     14.01 o 
  -3   6   1      997.09      989.61     38.11 o 
  -2   6   1     1357.12     1306.21     19.93 o 
  -1   6   1      429.67      344.53      9.70 o 
   0   6   1     2421.74     2407.28     23.87 o 
   1   6   1      771.63      804.10      9.08 o 
   2   6   1     6325.74     6058.94     52.83 o 
   3   6   1     1259.67     1331.87     13.16 o 
   4   6   1     2116.20     2547.15     26.90 o 
   5   6   1      127.90      110.32      4.57 o 
   6   6   1      970.65      966.52     14.98 o 
   7   6   1       95.12      107.75      3.81 o 
   8   6   1      521.65      564.98     59.28 o 
   9   6   1      655.92      650.97     39.59 o 
  10   6   1       29.32       15.57      3.96 o 
  11   6   1        5.49        5.15     10.37 o 
  12   6   1       13.50       19.19      6.03 o 
  13   6   1       76.57      121.34     28.16 o 
  14   6   1        0.74       10.54     16.19 o 
  15   6   1        0.13        9.95     16.44 o 
 -12   7   1        8.08        8.09      5.06 o 
 -11   7   1        0.33        0.06      2.83 o 
 -10   7   1        0.02        1.22      2.13 o 
  -9   7   1       74.29       65.85      5.05 o 
  -8   7   1      258.16      310.09      9.01 o 
  -7   7   1      124.19      123.29      7.08 o 
  -6   7   1       22.05       14.30      2.65 o 
  -5   7   1       87.66       88.15      4.44 o 
  -4   7   1      106.91      113.96      7.29 o 
  -3   7   1       99.41       83.04      4.43 o 
  -2   7   1      564.57      534.77     10.34 o 
  -1   7   1      962.38      983.19     15.96 o 
   0   7   1     2106.31     2144.78     21.79 o 
   1   7   1        0.35       -0.20      1.29 o 
   2   7   1     3777.01     3674.60     33.14 o 
   3   7   1     2608.22     2614.31     24.31 o 
   4   7   1     1959.67     1884.83     18.24 o 
   5   7   1       36.29       39.83      1.88 o 
   6   7   1      438.74      464.19      9.02 o 
   7   7   1       80.92       93.73     12.65 o 
   8   7   1       41.56       37.10      5.69 o 
   9   7   1      349.99      362.02     30.82 o 
  10   7   1        1.05       -3.11      7.17 o 
  11   7   1       32.61       34.42      5.04 o 
  12   7   1        1.72        9.44      6.91 o 
  13   7   1       18.63       21.75      5.11 o 
  14   7   1       16.57       25.63     18.72 o 
 -11   8   1        4.53        6.87      3.21 o 
 -10   8   1        0.25        3.71      4.13 o 
  -9   8   1       19.32       23.61      3.11 o 
  -8   8   1       35.52       29.77      3.12 o 
  -7   8   1      247.32      254.76      6.85 o 
  -6   8   1      520.19      544.20     12.90 o 
  -5   8   1        9.39       10.30      2.53 o 
  -4   8   1       63.25       58.63      3.70 o 
  -3   8   1      405.21      417.76     17.12 o 
  -2   8   1     1641.84     1622.16     25.06 o 
  -1   8   1      125.58      130.83      8.90 o 
   0   8   1      903.09      879.61     12.90 o 
   1   8   1      232.26      207.88      3.88 o 
   2   8   1       91.32       81.69      2.42 o 
   3   8   1     1635.84     1564.39     15.62 o 
   4   8   1     2755.81     2691.31     25.30 o 
   5   8   1      262.47      304.53      5.44 o 
   6   8   1       14.85       11.86      2.38 o 
   7   8   1      256.26      268.44     10.10 o 
   8   8   1       79.39      104.10      6.84 o 
   9   8   1       88.07       93.07      6.68 o 
  10   8   1       18.46       17.50      4.21 o 
  11   8   1       36.84       38.21      5.48 o 
  12   8   1       11.72       12.97      8.60 o 
  13   8   1        0.02        4.09      6.91 o 
  14   8   1       27.92       45.79     21.84 o 
 -11   9   1        2.68        1.18      4.30 o 
 -10   9   1        1.29        0.93      3.96 o 
  -9   9   1        6.13        5.99      4.13 o 
  -8   9   1       20.41       16.71      2.95 o 
  -7   9   1      122.65      146.29      5.61 o 
  -6   9   1      170.42      177.09      7.15 o 
  -5   9   1      302.50      326.45     13.41 o 
  -4   9   1       13.94       15.96      2.79 o 
  -3   9   1      753.35      744.88     14.49 o 
  -2   9   1      405.49      395.54      9.44 o 
  -1   9   1     1059.23     1063.87     18.02 o 
   0   9   1      103.33      112.47      6.07 o 
   1   9   1      160.68      160.50      3.61 o 
   2   9   1      149.38      126.61      3.17 o 
   3   9   1      586.77      560.95      7.50 o 
   4   9   1      563.08      612.82      7.97 o 
   5   9   1      746.91      762.73     10.50 o 
   6   9   1      907.62      890.61     20.47 o 
   7   9   1       32.17       35.71      4.32 o 
   8   9   1      298.98      280.06     11.06 o 
   9   9   1      111.09      104.30      7.13 o 
  10   9   1       51.24       70.85     19.60 o 
  11   9   1        0.31        0.28      3.26 o 
  12   9   1       41.73       44.53      6.10 o 
  13   9   1       10.59       10.97      8.94 o 
  14   9   1       12.50       28.85      5.91 o 
 -10  10   1        2.49       -3.79      3.79 o 
  -9  10   1        2.31        2.53      4.22 o 
  -8  10   1        2.51       -2.95      3.63 o 
  -7  10   1       12.87        9.69      2.51 o 
  -6  10   1       89.19       86.88      4.44 o 
  -5  10   1      498.43      521.94     17.71 o 
  -4  10   1      222.82      220.29     13.66 o 
  -3  10   1        2.67        2.46      2.11 o 
  -2  10   1      221.12      246.10     11.38 o 
  -1  10   1     1434.06     1348.95     22.34 o 
   0  10   1      241.53      255.15      7.03 o 
   1  10   1      282.76      263.77      4.94 o 
   2  10   1       28.51       24.93      1.72 o 
   3  10   1        2.05       -0.13      1.03 o 
   4  10   1      114.16      113.25      3.05 o 
   5  10   1      409.64      410.67      9.53 o 
   6  10   1      588.64      595.21     18.13 o 
   7  10   1      105.94      108.82      5.55 o 
   8  10   1        2.81        3.71      2.47 o 
   9  10   1       91.11       88.89      6.88 o 
  10  10   1       37.24       38.86      5.34 o 
  11  10   1        5.91        5.49      4.38 o 
  12  10   1        8.95       12.60      4.81 o 
  13  10   1        3.33        4.37      4.09 o 
  14  10   1        1.80        2.48      4.57 o 
  -9  11   1       11.73       15.35      5.40 o 
  -8  11   1        1.93       10.29      4.47 o 
  -7  11   1        4.84        4.22      4.22 o 
  -6  11   1       21.74       17.20      4.89 o 
  -5  11   1      157.47      146.76      7.03 o 
  -4  11   1      329.47      312.66     20.62 o 
  -3  11   1      394.95      369.83     10.25 o 
  -2  11   1        4.46        9.53      6.20 o 
  -1  11   1      244.58      230.57      9.19 o 
   0  11   1      822.10      771.93     26.35 o 
   1  11   1      706.51      677.34     12.20 o 
   2  11   1      307.69      331.23      8.24 o 
   3  11   1        4.83        3.18      1.28 o 
   4  11   1      145.99      133.96      4.98 o 
   5  11   1        9.27       16.01      2.53 o 
   6  11   1      178.20      174.82      6.34 o 
   7  11   1      269.23      238.00      9.57 o 
   8  11   1       33.05       43.11      4.38 o 
   9  11   1        2.99        4.32      6.24 o 
  10  11   1        0.43        1.20      3.41 o 
  11  11   1       28.13       28.04      5.44 o 
  12  11   1       11.11       12.97      4.89 o 
  13  11   1        2.68        2.25     12.06 o 
  -8  12   1        3.09        5.82      4.89 o 
  -7  12   1        8.23        4.55      4.55 o 
  -6  12   1        7.99        2.36      4.22 o 
  -5  12   1        5.99        1.52      3.71 o 
  -4  12   1      103.61      108.44      6.23 o 
  -3  12   1       81.09       80.76      5.36 o 
  -2  12   1       63.03       66.46      4.65 o 
  -1  12   1        0.20        0.75      2.00 o 
   0  12   1      419.74      421.61     10.40 o 
   1  12   1      470.43      485.71     36.09 o 
   2  12   1      150.10      120.66      4.18 o 
   3  12   1      150.66      175.40      4.27 o 
   4  12   1        0.02        0.79      2.36 o 
   5  12   1       25.03       26.33      3.03 o 
   6  12   1       24.25       19.22      4.30 o 
   7  12   1      126.63      137.44      8.77 o 
   8  12   1       88.94       87.69      5.94 o 
   9  12   1      169.26      167.72     12.10 o 
  10  12   1       11.48       11.55      4.64 o 
  11  12   1        4.20        8.09      4.97 o 
  12  12   1       62.32       73.51      7.76 o 
  13  12   1        8.51        6.49     17.54 o 
  -7  13   1        0.05        7.67      4.89 o 
  -6  13   1       10.93       13.24      5.06 o 
  -5  13   1       17.44       16.36      5.23 o 
  -4  13   1       25.16       22.26      5.31 o 
  -3  13   1       10.07       10.77      4.76 o 
  -2  13   1       58.85       61.41      4.80 o 
  -1  13   1       13.65       15.51      3.07 o 
   0  13   1        9.55       11.98      2.68 o 
   1  13   1       80.77       75.90     10.67 o 
   2  13   1      453.07      475.15     18.82 o 
   3  13   1       55.36       68.24      5.23 o 
   4  13   1        0.09        2.64      2.34 o 
   5  13   1        7.84        3.74      2.38 o 
   6  13   1       35.68       30.78      5.40 o 
   7  13   1       16.75       12.82      4.55 o 
   8  13   1        4.07        0.93      4.34 o 
   9  13   1       77.53       86.86      9.40 o 
  10  13   1       17.39        8.09      4.72 o 
  11  13   1        0.45        0.93      4.13 o 
  -6  14   1        3.97       12.23      5.48 o 
  -5  14   1       19.59       14.76      5.23 o 
  -4  14   1       30.05       28.50      5.90 o 
  -3  14   1       27.29       32.13      5.99 o 
  -2  14   1       11.47       14.92      4.30 o 
  -1  14   1       28.52       20.93      7.72 o 
   0  14   1       14.81       14.10      3.07 o 
   1  14   1        6.07        6.98      2.65 o 
   2  14   1       64.28       67.67      4.64 o 
   3  14   1       64.07       62.04      4.59 o 
   4  14   1      104.80      124.46      8.09 o 
   5  14   1        0.21        2.45      3.63 o 
   6  14   1       40.50       50.00      6.49 o 
   7  14   1       44.72       29.60      5.65 o 
   8  14   1       21.92       26.69      5.73 o 
   9  14   1       10.34       15.94      4.97 o 
  10  14   1        8.87       10.96      5.31 o 
  -4  15   1       11.78       13.41      5.14 o 
  -3  15   1       59.99       69.99      7.93 o 
  -2  15   1       32.11       36.34      5.99 o 
  -1  15   1        8.49        8.26      4.30 o 
   0  15   1        3.58        4.97      3.96 o 
   1  15   1        8.48        7.17      3.01 o 
   2  15   1       16.81       18.97      4.97 o 
   3  15   1       30.73       31.20      5.48 o 
   4  15   1       79.36       82.57      5.40 o 
   5  15   1       28.96       33.39      5.90 o 
   6  15   1        0.32        4.64      4.13 o 
   7  15   1       43.07       43.85      6.91 o 
   8  15   1        4.86       11.47      4.97 o 
  -2  16   1       43.79       46.46      7.34 o 
  -1  16   1       49.77       61.22      7.76 o 
   0  16   1        7.83       10.29      4.72 o 
   1  16   1        0.01        3.46      4.05 o 
   2  16   1        5.97        5.23      3.88 o 
   3  16   1        0.78        1.35      3.71 o 
   4  16   1       18.47        9.95      4.81 o 
   5  16   1       74.15       72.77      7.93 o 
   1  17   1        6.85        1.18      4.30 o 
   2  17   1        0.00       -2.70      4.05 o 
   1 -16   2        3.70        3.12      4.13 o 
  -6 -15   2        2.24       -2.95      3.79 o 
  -5 -15   2       27.50       28.33      6.07 o 
  -4 -15   2       58.06       58.26      7.17 o 
  -3 -15   2       10.95       13.24      4.97 o 
  -2 -15   2        0.11       -0.65      4.05 o 
  -1 -15   2       15.41       17.54      5.06 o 
   0 -15   2       57.95       52.45      6.49 o 
   1 -15   2       13.88        7.50      4.38 o 
   2 -15   2        3.06       -0.17      3.71 o 
   3 -15   2        0.72       -2.11      3.96 o 
  -8 -14   2        0.22       -1.01      4.05 o 
  -7 -14   2       20.05       18.97      5.65 o 
  -6 -14   2       32.30       34.99      6.07 o 
  -5 -14   2        0.31       -3.12      3.12 o 
  -4 -14   2       36.44       30.02      5.65 o 
  -3 -14   2      117.49      129.90     10.84 o 
  -2 -14   2       14.29       16.87      4.05 o 
  -1 -14   2        1.54       -0.08      3.63 o 
   0 -14   2       83.66       99.88      5.69 o 
   1 -14   2      127.30      140.14      9.61 o 
   2 -14   2       39.65       42.08      6.32 o 
   3 -14   2        5.37        9.02      4.55 o 
   4 -14   2        0.01       -1.86      3.79 o 
   5 -14   2        2.69        1.01      4.22 o 
  -9 -13   2       15.79       13.66      5.23 o 
  -8 -13   2       53.25       56.14     12.14 o 
  -7 -13   2        6.73        6.07      4.30 o 
  -6 -13   2       23.68       24.20      5.14 o 
  -5 -13   2       15.24       18.13      4.81 o 
  -4 -13   2       49.34       67.20      7.00 o 
  -3 -13   2       54.55       42.61      4.89 o 
  -2 -13   2       73.60       76.35      8.81 o 
  -1 -13   2       73.95       73.62      6.48 o 
   0 -13   2        6.15       10.12      2.79 o 
   1 -13   2      193.19      205.53      5.47 o 
   2 -13   2      144.22      142.54      6.07 o 
   3 -13   2      121.98      124.88      9.36 o 
   4 -13   2        0.18       -2.70      3.79 o 
   5 -13   2        0.60       -0.59      3.54 o 
   6 -13   2       10.24        6.91      4.97 o 
   7 -13   2        9.43        2.53      4.72 o 
 -13 -12   2        1.33       11.05     11.64 o 
 -12 -12   2        2.62       18.64      9.78 o 
 -11 -12   2        7.62        4.15      6.03 o 
 -10 -12   2        0.47        3.88      4.13 o 
  -9 -12   2       32.24       32.47      4.72 o 
  -8 -12   2       93.19       88.81      6.28 o 
  -7 -12   2       65.38       44.61      6.24 o 
  -6 -12   2       27.11       24.62      5.23 o 
  -5 -12   2        0.11        2.45      3.20 o 
  -4 -12   2       73.14       71.26      5.44 o 
  -3 -12   2       17.89       18.94      2.99 o 
  -2 -12   2      167.50      174.21      5.27 o 
  -1 -12   2       10.07        6.56      1.91 o 
   0 -12   2       13.52       11.22      1.80 o 
   1 -12   2        3.00        2.95      1.83 o 
   2 -12   2      114.46      123.87      4.47 o 
   3 -12   2      166.57      181.80      7.93 o 
   4 -12   2       41.10       33.62      3.35 o 
   5 -12   2        1.31       -2.45      2.45 o 
   6 -12   2       12.03        8.35      4.47 o 
   7 -12   2       14.76       14.67      5.23 o 
   8 -12   2        5.13        3.63      4.05 o 
 -13 -11   2        0.85        5.57     10.03 o 
 -12 -11   2        4.09       -7.50     13.91 o 
 -11 -11   2        4.15        0.87      4.10 o 
 -10 -11   2       23.84       28.03      5.47 o 
  -9 -11   2        7.51        1.80      4.14 o 
  -8 -11   2       39.11       31.97      4.06 o 
  -7 -11   2      273.84      272.44     12.65 o 
  -6 -11   2      229.24      214.93     11.05 o 
  -5 -11   2      128.18      102.95      7.50 o 
  -4 -11   2       83.55       76.67      5.94 o 
  -3 -11   2      300.59      332.24      8.70 o 
  -2 -11   2      168.37      176.61      5.63 o 
  -1 -11   2       22.16       22.79      1.97 o 
   0 -11   2       10.04       10.51      1.70 o 
   1 -11   2        6.01        6.46      1.90 o 
   2 -11   2        1.29        3.96      1.49 o 
   3 -11   2       26.01       26.16      2.35 o 
   4 -11   2      167.99      177.93      7.51 o 
   5 -11   2       41.91       43.87      3.58 o 
   6 -11   2        0.78        1.52      3.71 o 
   7 -11   2       15.49       12.82      4.55 o 
   8 -11   2       37.83       37.69      6.58 o 
   9 -11   2        1.42        4.38      3.88 o 
 -13 -10   2        5.31      -11.97     11.97 o 
 -12 -10   2        0.82       -0.67      4.21 o 
 -11 -10   2        2.18        3.31      4.15 o 
 -10 -10   2        0.94       -3.50      3.50 o 
  -9 -10   2        7.57        6.57      3.02 o 
  -8 -10   2        2.76        0.26      2.39 o 
  -7 -10   2       81.70       83.40      7.59 o 
  -6 -10   2      216.13      207.42     10.88 o 
  -5 -10   2       44.72       50.35      3.46 o 
  -4 -10   2       78.80       88.99      7.42 o 
  -3 -10   2      314.14      347.41     10.54 o 
  -2 -10   2      677.57      683.59     10.84 o 
  -1 -10   2      276.97      272.41      5.18 o 
   0 -10   2       84.62       88.83      3.28 o 
   1 -10   2       39.80       38.07      2.62 o 
   2 -10   2        5.64        4.15      1.68 o 
   3 -10   2       87.38       80.31      3.29 o 
   4 -10   2      149.54      159.09      5.52 o 
   5 -10   2       77.70       85.11      5.12 o 
   6 -10   2      133.36      135.04      7.38 o 
   7 -10   2        0.34        1.60      3.46 o 
   8 -10   2       61.56       50.17      6.75 o 
   9 -10   2       47.27       55.82      7.50 o 
  10 -10   2        3.46        5.99      4.72 o 
 -14  -9   2        0.28        8.85      9.95 o 
 -13  -9   2        2.19        4.82      4.54 o 
 -12  -9   2       31.57       41.95      6.66 o 
 -11  -9   2       45.12       63.02     13.11 o 
 -10  -9   2        2.88        3.50      3.93 o 
  -9  -9   2        1.63       -0.03      3.21 o 
  -8  -9   2       20.77       20.84      4.71 o 
  -7  -9   2      160.58      150.73      8.11 o 
  -6  -9   2       79.43       72.73      5.62 o 
  -5  -9   2      706.32      738.96     12.89 o 
  -4  -9   2       42.33       34.80      3.54 o 
  -3  -9   2      602.01      552.15     29.39 o 
  -2  -9   2      133.27      141.37      3.95 o 
  -1  -9   2     1115.13     1147.05     13.32 o 
   0  -9   2      647.44      658.62      8.85 o 
   1  -9   2        2.65       -0.03      1.10 o 
   2  -9   2       23.31       16.19      1.92 o 
   3  -9   2        4.41        6.15      1.42 o 
   4  -9   2       98.53      105.67      3.59 o 
   5  -9   2      105.45       97.79      4.36 o 
   6  -9   2      149.02      165.31      5.64 o 
   7  -9   2       63.06       55.50      3.82 o 
   8  -9   2        0.29       -2.78      3.12 o 
   9  -9   2       66.39       77.57      7.50 o 
  10  -9   2       37.14       42.33      6.75 o 
  11  -9   2        2.98        4.30      4.55 o 
 -13  -8   2        3.43       13.44      7.84 o 
 -12  -8   2       14.48       15.15      4.89 o 
 -11  -8   2      195.25      202.84     11.16 o 
 -10  -8   2      115.63      136.90      9.36 o 
  -9  -8   2        6.62        3.68      3.75 o 
  -8  -8   2       21.19       17.46      3.07 o 
  -7  -8   2      310.34      289.01      9.19 o 
  -6  -8   2      173.81      204.24     31.75 o 
  -5  -8   2      280.22      274.16      7.48 o 
  -4  -8   2      461.05      479.15      9.21 o 
  -3  -8   2     1335.00     1331.98     21.30 o 
  -2  -8   2      176.48      221.01      4.68 o 
  -1  -8   2     1371.93     1365.07     14.96 o 
   0  -8   2     1107.97     1114.32     12.77 o 
   1  -8   2     2351.18     2298.53     23.77 o 
   2  -8   2       18.87       13.09      1.74 o 
   3  -8   2        4.60        1.82      1.23 o 
   4  -8   2       44.90       46.53      2.38 o 
   5  -8   2      306.66      360.47      7.80 o 
   6  -8   2       76.83       84.64      4.05 o 
   7  -8   2      155.77      159.21      7.93 o 
   8  -8   2      116.52      117.05      5.02 o 
   9  -8   2        3.93        2.78      3.71 o 
  10  -8   2       49.29       61.38      7.17 o 
  11  -8   2       38.70       43.42      6.58 o 
  12  -8   2       16.76       19.39      5.73 o 
 -14  -7   2        2.32        3.67      4.70 o 
 -13  -7   2        5.75        7.31      4.91 o 
 -12  -7   2        2.50       -3.39      3.39 o 
 -11  -7   2       49.35       40.93     17.20 o 
 -10  -7   2      387.14      397.29     14.81 o 
  -9  -7   2      256.09      251.94     16.48 o 
  -8  -7   2       11.55        1.47      2.82 o 
  -7  -7   2      146.13      147.86     11.46 o 
  -6  -7   2     1481.91     1538.36     25.35 o 
  -5  -7   2       95.21      107.10      4.06 o 
  -4  -7   2      383.28      346.77      7.88 o 
  -3  -7   2      885.80      859.85     10.67 o 
  -2  -7   2       16.93       21.09      1.37 o 
  -1  -7   2       59.95       52.17      1.90 o 
   0  -7   2     1355.73     1288.18     14.01 o 
   1  -7   2     3357.06     3349.12     32.95 o 
   2  -7   2     1295.41     1361.65     17.56 o 
   3  -7   2       54.51       51.30      2.29 o 
   4  -7   2       12.61       14.68      1.61 o 
   5  -7   2      188.72      170.84      4.91 o 
   6  -7   2      294.83      282.31      6.77 o 
   7  -7   2      335.07      328.34     10.75 o 
   8  -7   2       57.31       50.34      4.11 o 
   9  -7   2       24.09       22.94      4.30 o 
  10  -7   2        0.16       -2.11      3.46 o 
  11  -7   2       61.14       68.64      7.42 o 
  12  -7   2       20.35       14.92      5.23 o 
 -14  -6   2        3.17       11.43      5.31 o 
 -13  -6   2        0.64       -3.69      3.71 o 
 -12  -6   2        5.87        8.72      4.58 o 
 -11  -6   2        7.63        6.60      4.12 o 
 -10  -6   2       61.80       59.50      6.19 o 
  -9  -6   2      338.64      325.22     13.45 o 
  -8  -6   2      253.68      228.63     16.70 o 
  -7  -6   2      145.28      140.31      5.70 o 
  -6  -6   2      882.55      885.62     12.41 o 
  -5  -6   2      200.92      184.39      9.70 o 
  -4  -6   2     1444.32     1478.66     20.18 o 
  -3  -6   2     1159.99     1250.84     12.34 o 
  -2  -6   2      301.55      275.76      5.69 o 
  -1  -6   2      383.41      367.63      5.03 o 
   0  -6   2      160.72      123.77      2.66 o 
   1  -6   2     2392.79     2543.56     25.27 o 
   2  -6   2     4344.02     4201.60     47.07 o 
   3  -6   2     1872.25     1878.13     19.71 o 
   4  -6   2        0.08        2.41      1.19 o 
   5  -6   2       70.94       72.26      3.10 o 
   6  -6   2      417.94      359.85      7.44 o 
   7  -6   2      214.01      187.86      5.51 o 
   8  -6   2       35.81       34.89      6.41 o 
   9  -6   2       47.46       43.60      3.90 o 
  10  -6   2        0.51       -0.48      2.17 o 
  11  -6   2        0.20        0.42      3.37 o 
  12  -6   2        8.59       10.29      4.72 o 
  13  -6   2        5.19        1.18      4.05 o 
 -15  -5   2        4.22        9.87      8.18 o 
 -14  -5   2       14.13       17.52      8.19 o 
 -13  -5   2        2.03        6.59      4.31 o 
 -12  -5   2        3.62        8.89      3.98 o 
 -11  -5   2        0.36       -0.54      3.13 o 
 -10  -5   2       20.06       11.59      4.38 o 
  -9  -5   2      127.42      128.24      7.83 o 
  -8  -5   2      506.89      489.54     14.64 o 
  -7  -5   2      380.36      394.51     12.82 o 
  -6  -5   2      556.65      495.92      8.01 o 
  -5  -5   2      474.82      473.74     11.18 o 
  -4  -5   2     3610.09     3753.15     55.18 o 
  -3  -5   2      191.72      184.92      3.25 o 
  -2  -5   2      736.76      730.50     10.30 o 
  -1  -5   2      275.52      338.88      5.20 o 
   0  -5   2     1025.83     1055.26     11.24 o 
   1  -5   2        9.82       10.73      0.92 o 
   2  -5   2     4182.12     4053.95     45.12 o 
   3  -5   2     2294.67     2428.83     24.63 o 
   4  -5   2     1278.54     1268.85     14.20 o 
   5  -5   2      665.18      632.13      9.87 o 
   6  -5   2     1159.30     1119.23     15.62 o 
   7  -5   2      977.64      938.57     24.71 o 
   8  -5   2      191.19      185.77     12.65 o 
   9  -5   2        4.24        2.40      2.49 o 
  10  -5   2        2.55        4.03      2.41 o 
  11  -5   2       16.48       11.64      3.08 o 
  12  -5   2        3.99        2.61      3.71 o 
  13  -5   2        1.79        2.45      4.30 o 
 -15  -4   2        5.34        3.12      7.50 o 
 -14  -4   2       36.75       38.58      6.65 o 
 -13  -4   2       35.76       43.92      6.42 o 
 -12  -4   2        6.15       12.95      4.60 o 
 -11  -4   2        0.42       -1.16      2.97 o 
 -10  -4   2       20.73       21.11      4.29 o 
  -9  -4   2      307.73      293.93     11.33 o 
  -8  -4   2      102.19      104.79      6.58 o 
  -7  -4   2      797.91      787.18     12.98 o 
  -6  -4   2     1584.00     1454.35     22.56 o 
  -5  -4   2      392.02      351.32      5.99 o 
  -4  -4   2      317.51      295.77      7.88 o 
  -3  -4   2      427.02      519.80      6.52 o 
  -2  -4   2     4592.14     4338.17     42.92 o 
  -1  -4   2      107.88      147.75      2.41 o 
   0  -4   2      305.91      452.00      5.35 o 
   1  -4   2     2087.07     2089.23     23.82 o 
   2  -4   2      102.14       91.03      2.90 o 
   3  -4   2      194.46      147.64      2.92 o 
   4  -4   2     3526.28     3416.11     31.54 o 
   5  -4   2       31.30       32.65      2.13 o 
   6  -4   2       93.86       88.43      3.93 o 
   7  -4   2      254.36      253.03      7.97 o 
   8  -4   2     1542.70     1627.53     26.04 o 
   9  -4   2       84.90       70.32      4.23 o 
  10  -4   2       58.76       46.45      7.13 o 
  11  -4   2        5.66       -1.06      2.32 o 
  12  -4   2        3.74        4.03      2.56 o 
  13  -4   2        3.32       -0.59      3.46 o 
  14  -4   2        5.88        8.35      5.06 o 
 -15  -3   2        0.00       -0.67      7.50 o 
 -14  -3   2        7.80        2.65     21.59 o 
 -13  -3   2       74.15       87.80     11.89 o 
 -12  -3   2       50.81       44.99      5.71 o 
 -11  -3   2        5.14       -3.12      9.70 o 
 -10  -3   2       13.29       17.62     11.30 o 
  -9  -3   2      248.69      245.88     26.22 o 
  -8  -3   2       68.98       51.77     14.17 o 
  -7  -3   2     1131.52     1171.05     44.10 o 
  -6  -3   2     1988.29     2141.64     36.91 o 
  -5  -3   2      857.97      927.97     12.65 o 
  -4  -3   2       32.47        7.65      1.48 o 
  -3  -3   2     3631.88     3466.88     54.18 o 
  -2  -3   2     7663.83     7867.31     88.99 o 
  -1  -3   2    31899.69    33459.28    982.96 o 
   0  -3   2     4130.90     4791.69     43.69 o 
   1  -3   2      238.43      229.80      3.69 o 
   2  -3   2      474.11      526.62      8.72 o 
   3  -3   2     1410.24     1440.71     16.09 o 
   4  -3   2     2370.00     2282.18     24.47 o 
   5  -3   2      794.46      793.77     10.50 o 
   6  -3   2     1968.42     1819.05     32.57 o 
   7  -3   2       18.64       25.06      4.47 o 
   8  -3   2      340.59      295.86     45.70 o 
   9  -3   2      468.35      535.48     24.12 o 
  10  -3   2       63.60       50.68      5.31 o 
  11  -3   2        3.65        4.03      2.50 o 
  12  -3   2        0.20       -2.31      2.38 o 
  13  -3   2        2.33       -3.12      3.63 o 
 -15  -2   2        1.39       11.38      8.85 o 
 -14  -2   2        0.06        3.11      6.89 o 
 -13  -2   2        9.30       11.33      6.60 o 
 -12  -2   2      129.15      116.78     22.93 o 
 -11  -2   2       86.45      120.75     22.18 o 
 -10  -2   2        1.47        0.34      9.70 o 
  -9  -2   2       16.48       33.05     12.56 o 
  -8  -2   2      601.10      585.46     38.41 o 
  -7  -2   2      496.17      425.48     10.55 o 
  -6  -2   2     1058.61     1178.26     15.86 o 
  -5  -2   2     1813.97     1870.37     23.35 o 
  -4  -2   2     4460.52     4832.32     71.13 o 
  -3  -2   2       46.12       51.69      7.67 o 
  -2  -2   2     4916.56     5746.45    205.44 o 
  -1  -2   2    80002.05    80867.76   3621.70 o 
   0  -2   2    43749.90    43681.10    793.53 o 
   1  -2   2     2496.85     2473.76     26.47 o 
   2  -2   2      220.73      169.86      3.80 o 
   3  -2   2     2682.02     2649.73     27.28 o 
   4  -2   2     2924.10     3201.79     38.97 o 
   5  -2   2     2673.07     2919.37     46.96 o 
   6  -2   2      500.96      505.79     12.14 o 
   7  -2   2      386.93      459.54     22.81 o 
   8  -2   2      582.38      552.95     14.16 o 
   9  -2   2      707.18      716.93     17.46 o 
  10  -2   2      144.60      116.18     13.36 o 
  11  -2   2       82.39       96.29      6.44 o 
  12  -2   2        5.89        6.41      3.79 o 
  13  -2   2        7.81       17.71      4.89 o 
 -15  -1   2        2.17        0.08      7.84 o 
 -14  -1   2        6.57        8.42      7.50 o 
 -13  -1   2        1.57       12.88      7.21 o 
 -12  -1   2       35.31       20.93      7.29 o 
 -11  -1   2      267.29      218.13     27.15 o 
 -10  -1   2      452.33      445.97     34.23 o 
  -9  -1   2      120.90      137.44     19.82 o 
  -8  -1   2      307.06      276.39      8.50 o 
  -7  -1   2      377.69      372.86      7.19 o 
  -6  -1   2      884.37     1018.03     14.21 o 
  -5  -1   2     1183.23      950.53     18.38 o 
  -4  -1   2      414.51      470.20      6.99 o 
  -3  -1   2     1870.88     1960.30     22.97 o 
  -2  -1   2      369.28      331.34     10.35 o 
  -1  -1   2     8097.10     8506.56    366.16 o 
   0  -1   2     1254.83     1241.18     22.93 o 
   1  -1   2    21862.00    23581.91    421.60 o 
   2  -1   2      653.25      686.72     12.31 o 
   3  -1   2      333.03      300.04     10.20 o 
   4  -1   2       64.11       84.02      3.68 o 
   5  -1   2     4352.48     4255.90     67.29 o 
   6  -1   2      755.09      813.61     16.82 o 
   7  -1   2      825.75      764.77     16.72 o 
   8  -1   2      257.55      273.16      9.03 o 
   9  -1   2        0.81        5.12      2.53 o 
  10  -1   2       78.90      101.19      6.53 o 
  11  -1   2      161.88      179.43      8.47 o 
  12  -1   2      130.53      116.68      7.54 o 
 -14   0   2        9.85       24.28     10.62 o 
 -13   0   2        0.99       -5.41      5.41 o 
 -12   0   2        0.29        4.03      6.17 o 
 -11   0   2        6.66        4.28      5.21 o 
 -10   0   2      532.10      594.96     38.79 o 
  -9   0   2     1061.80     1135.10     23.72 o 
  -8   0   2      383.00      328.09      9.68 o 
  -7   0   2      210.23      215.76      5.00 o 
  -6   0   2     1615.58     1406.30     24.54 o 
  -5   0   2     1791.68     1757.00     22.71 o 
  -4   0   2       95.65       84.43      2.41 o 
  -3   0   2     2309.22     2387.68     56.56 o 
  -2   0   2      780.15     1015.92     16.33 o 
  -1   0   2     2014.92     1902.59     34.57 o 
   0   0   2     6888.50     7036.39    127.49 o 
   1   0   2     7314.74     7154.10    128.67 o 
   2   0   2      232.11      198.91      5.23 o 
   3   0   2     3963.95     3814.07     57.69 o 
   4   0   2     2647.75     2676.64     79.93 o 
   5   0   2     3748.06     3189.11    105.10 o 
   6   0   2      184.55      177.13      6.05 o 
   7   0   2      986.00      955.55     24.20 o 
   8   0   2      222.68      210.27      7.51 o 
   9   0   2      537.97      556.79     14.16 o 
  10   0   2       77.35       96.30      5.83 o 
  11   0   2       94.03      100.36      6.37 o 
  12   0   2       89.97       95.28     23.10 o 
  13   0   2       91.25       81.45     22.68 o 
  14   0   2        2.88       -6.32     15.26 o 
 -12   1   2        0.32       -0.17      5.34 o 
 -11   1   2       18.05       11.20      5.75 o 
 -10   1   2       13.71       15.42     12.52 o 
  -9   1   2      475.65      438.03     13.89 o 
  -8   1   2      982.76     1016.64     22.52 o 
  -7   1   2      190.04      172.95      3.46 o 
  -6   1   2     1345.80     1345.93     17.00 o 
  -5   1   2     1861.52     2127.38     22.79 o 
  -4   1   2     6689.47     6331.07    105.18 o 
  -3   1   2     3835.28     4031.80     41.91 o 
  -2   1   2       69.05      112.61      5.14 o 
  -1   1   2       87.55       68.80      2.53 o 
   0   1   2      130.80      116.53      3.12 o 
   1   1   2      431.37      513.08     10.37 o 
   2   1   2    42103.01    38644.35    691.00 o 
   3   1   2     1491.53     1369.67     22.87 o 
   4   1   2      165.75      287.55     19.11 o 
   5   1   2        0.49        1.38      0.88 o 
   6   1   2     5152.83     5028.11     77.25 o 
   7   1   2      609.74      560.81     18.80 o 
   8   1   2      161.76      170.16      6.65 o 
   9   1   2      131.99      100.93      5.63 o 
  10   1   2       62.98       85.28      9.06 o 
  11   1   2        2.25        5.62      2.71 o 
  12   1   2       26.25       20.91     16.27 o 
  13   1   2       66.22       44.18     20.57 o 
  14   1   2       16.83       39.88     19.82 o 
 -10   2   2        0.68        0.11      2.36 o 
  -9   2   2      381.92      384.83      8.22 o 
  -8   2   2      695.21      667.16      8.16 o 
  -7   2   2      732.24      655.40      8.54 o 
  -6   2   2       27.99       26.89      1.44 o 
  -5   2   2     1760.57     1801.05     18.36 o 
  -4   2   2     5663.31     5962.19     61.55 o 
  -3   2   2     7062.81     7013.09     84.87 o 
  -2   2   2    12754.31    12051.29    216.11 o 
  -1   2   2     2437.86     2711.30     49.58 o 
   0   2   2     3659.00     3777.43     68.38 o 
   1   2   2      277.32      243.47      6.13 o 
   2   2   2    12807.46    12352.66    160.55 o 
   3   2   2      858.70     1045.70     22.29 o 
   4   2   2     1963.80     2017.09     25.10 o 
   5   2   2      705.99      763.18     11.21 o 
   6   2   2      377.63      270.40      5.57 o 
   7   2   2      668.49      741.33     11.80 o 
   8   2   2      650.32      684.51     11.50 o 
   9   2   2       25.65       16.54      2.90 o 
  10   2   2        0.57        0.93      2.49 o 
  11   2   2        0.09        5.23     10.96 o 
  12   2   2       36.69       47.98     18.55 o 
  13   2   2        0.09        1.10     12.56 o 
  14   2   2       30.24       49.41     21.16 o 
  15   2   2       11.05       10.62     18.04 o 
 -10   3   2       76.04       54.30      5.65 o 
  -9   3   2      143.27      141.55      3.89 o 
  -8   3   2      404.95      416.88      7.12 o 
  -7   3   2      206.09      216.59      4.63 o 
  -6   3   2      987.92      970.42     13.27 o 
  -5   3   2       36.43       42.01      2.12 o 
  -4   3   2      758.86      871.19     13.68 o 
  -3   3   2     7499.46     7580.56     77.05 o 
  -2   3   2    11290.26    11420.64    148.07 o 
  -1   3   2      241.41      256.06      4.98 o 
   1   3   2     3132.49     3559.71     61.51 o 
   2   3   2     2262.26     2176.12     24.63 o 
   3   3   2     3543.22     3691.36     43.57 o 
   4   3   2     6761.20     7201.28     70.80 o 
   5   3   2     2904.15     3340.00     34.57 o 
   6   3   2     1698.49     1818.60     24.00 o 
   7   3   2     1573.62     1574.47     21.56 o 
   8   3   2     3270.28     3289.43     41.76 o 
   9   3   2      594.86      626.61     13.92 o 
  10   3   2       62.54       85.68      4.10 o 
  11   3   2       16.59       11.38     12.90 o 
  12   3   2        8.26        7.84     12.82 o 
  13   3   2        1.70       -2.78     11.80 o 
  14   3   2        9.28       -8.43     14.08 o 
  15   3   2       11.11        9.53     17.03 o 
 -10   4   2       26.46       16.61      2.33 o 
  -9   4   2       80.38       91.68      3.34 o 
  -8   4   2      363.40      376.90      7.38 o 
  -7   4   2      507.49      519.77     10.18 o 
  -6   4   2      203.56      205.85      8.68 o 
  -5   4   2      148.86      150.19      4.09 o 
  -4   4   2        1.69        2.75      1.18 o 
  -3   4   2     2115.73     2322.45     37.30 o 
  -2   4   2      870.07      860.53     16.91 o 
  -1   4   2    10294.86    10795.45    163.11 o 
   0   4   2     2173.77     1969.87     34.66 o 
   1   4   2     1010.84      919.40     13.49 o 
   2   4   2      690.80      741.28     12.37 o 
   3   4   2      707.54      600.37      8.68 o 
   4   4   2     2354.70     2424.23     25.52 o 
   5   4   2     2173.30     2135.71     23.25 o 
   6   4   2     2313.88     2555.81     27.54 o 
   7   4   2       51.03       48.20      5.32 o 
   8   4   2      167.22      144.02     11.53 o 
   9   4   2     1499.66     1533.18     22.15 o 
  10   4   2     1119.46     1133.17     34.74 o 
  11   4   2        9.40        8.39      3.49 o 
  12   4   2        0.83       -2.70     12.48 o 
  13   4   2       34.13       40.14     20.07 o 
  14   4   2        3.22        3.20     15.35 o 
 -11   5   2      105.67      135.00      9.70 o 
 -10   5   2       40.44       33.06      2.61 o 
  -9   5   2       21.24       14.65      3.64 o 
  -8   5   2      237.00      214.60      5.60 o 
  -7   5   2      252.10      242.64      5.69 o 
  -6   5   2      367.88      400.99      9.06 o 
  -5   5   2      981.39      933.05     15.86 o 
  -4   5   2      442.50      382.04      9.53 o 
  -3   5   2        0.90       -0.04      1.04 o 
  -2   5   2      621.78      620.90     10.67 o 
  -1   5   2    12044.08    11690.08    151.53 o 
   0   5   2     1205.13     1324.75     26.56 o 
   1   5   2     5318.75     5603.76     60.31 o 
   2   5   2       56.91       51.38      2.57 o 
   3   5   2     3074.42     3009.63     30.97 o 
   4   5   2      796.77      863.98      9.56 o 
   5   5   2     1340.22     1194.50     14.12 o 
   6   5   2       34.91       37.80      1.92 o 
   7   5   2       39.70       43.15      2.03 o 
   8   5   2       82.98       57.48      2.89 o 
   9   5   2      413.67      435.06     49.28 o 
  10   5   2       28.02       14.04      3.64 o 
  11   5   2       53.19       50.60      5.49 o 
  12   5   2        8.82        8.60     12.82 o 
  13   5   2       17.08       -9.36     12.23 o 
  14   5   2        0.67       14.25     16.02 o 
  15   5   2        0.88        7.59     13.91 o 
 -11   6   2       41.57       52.70      7.17 o 
 -10   6   2      146.92      145.89      7.17 o 
  -9   6   2       66.93       83.86      7.21 o 
  -8   6   2      140.81      148.05      5.02 o 
  -7   6   2      295.49      284.17      7.46 o 
  -6   6   2      674.49      618.61     12.58 o 
  -5   6   2       94.58       90.62      4.20 o 
  -4   6   2       75.54       71.42      5.27 o 
  -3   6   2      488.30      495.20     18.89 o 
  -2   6   2       27.29       22.89      1.88 o 
  -1   6   2      788.22      630.34     13.36 o 
   0   6   2     5470.83     5616.79     74.51 o 
   1   6   2     5579.32     5403.14     58.55 o 
   2   6   2       79.68      101.90      5.83 o 
   3   6   2      665.43      773.35     11.49 o 
   4   6   2     2018.72     1946.54     21.31 o 
   5   6   2     2280.79     2374.89     23.36 o 
   6   6   2      164.15      184.62      3.92 o 
   7   6   2      407.82      395.81      6.46 o 
   8   6   2        8.70       11.86      1.79 o 
   9   6   2       26.55       18.66      9.74 o 
  10   6   2       62.50       67.32     17.33 o 
  11   6   2      138.09      164.28      8.80 o 
  12   6   2       31.61       22.24      4.43 o 
  13   6   2       14.34        8.43     16.11 o 
  14   6   2       12.41      -11.05     13.32 o 
  15   6   2       10.09       14.00     16.19 o 
 -11   7   2       14.27       16.17      3.51 o 
 -10   7   2       58.75       65.75      3.64 o 
  -9   7   2       74.61       63.74      5.07 o 
  -8   7   2       33.48       36.83      3.13 o 
  -7   7   2      130.93      119.09      4.54 o 
  -6   7   2      361.15      347.68      9.12 o 
  -5   7   2      249.33      239.30      9.87 o 
  -4   7   2       95.31      102.04      4.38 o 
  -3   7   2        0.74        0.18      1.19 o 
  -2   7   2      109.08      127.33      4.35 o 
  -1   7   2        0.75        0.43      1.26 o 
   0   7   2     1135.98     1109.68     17.44 o 
   1   7   2     2293.72     2309.24     27.54 o 
   2   7   2     1907.30     1795.38     19.65 o 
   3   7   2      290.06      315.95      8.61 o 
   4   7   2     2512.99     2482.20     23.40 o 
   5   7   2     1128.72     1211.58     14.80 o 
   6   7   2     1550.89     1477.06     15.88 o 
   7   7   2      836.28      910.88     14.20 o 
   8   7   2       54.59       60.09      8.85 o 
   9   7   2       51.77       30.14     12.73 o 
  10   7   2      238.60      270.47     11.00 o 
  11   7   2       29.20       32.11      5.00 o 
  12   7   2       65.01       69.71     11.30 o 
  13   7   2       99.73       93.34     25.80 o 
  14   7   2        0.01        2.02     16.78 o 
  15   7   2        6.47       16.44     19.06 o 
 -11   8   2        7.58        1.85      3.08 o 
 -10   8   2       15.91       20.32      6.58 o 
  -9   8   2       42.79       39.30      3.60 o 
  -8   8   2      209.59      237.45      6.96 o 
  -7   8   2        5.87        3.27      2.03 o 
  -6   8   2       79.23       79.09      4.83 o 
  -5   8   2     1080.24     1050.03     19.08 o 
  -4   8   2      997.59     1048.03     22.34 o 
  -3   8   2      214.79      209.28      6.29 o 
  -2   8   2       60.68       60.36      5.06 o 
  -1   8   2      122.40      132.12      4.59 o 
   0   8   2      937.26      934.03     15.63 o 
   1   8   2      640.26      629.61      9.33 o 
   2   8   2     3158.55     3111.02     35.39 o 
   3   8   2      415.71      505.56      6.74 o 
   4   8   2       43.56       62.01      2.30 o 
   5   8   2      218.16      225.32      4.65 o 
   6   8   2     1799.82     1668.72     17.84 o 
   7   8   2      745.40      769.57     14.95 o 
   8   8   2        0.53        2.34      2.76 o 
   9   8   2        1.28        1.97      7.76 o 
  10   8   2       45.22       60.06      5.69 o 
  11   8   2        5.08        4.29      4.30 o 
  12   8   2       47.91       64.87      6.58 o 
  13   8   2       25.72       27.46      6.16 o 
  14   8   2       10.52        6.58     18.04 o 
 -11   9   2        8.59        7.84      3.46 o 
 -10   9   2        8.12        4.97      4.55 o 
  -9   9   2       61.93       80.69      7.93 o 
  -8   9   2       26.89       28.86      3.82 o 
  -7   9   2       82.13       84.50      4.43 o 
  -6   9   2       25.03       30.05      3.58 o 
  -5   9   2      341.08      356.08      9.87 o 
  -4   9   2     1214.02     1187.16     20.98 o 
  -3   9   2     1352.14     1346.57     25.13 o 
  -2   9   2     1019.54      969.83     17.19 o 
  -1   9   2        0.67        0.40      1.51 o 
   0   9   2      751.40      714.66     15.77 o 
   1   9   2      308.61      319.98     11.23 o 
   2   9   2     1347.23     1313.60     16.96 o 
   3   9   2      812.00      849.67     11.96 o 
   4   9   2     1000.50      965.46     11.31 o 
   5   9   2       10.29       15.36      1.66 o 
   6   9   2      219.39      221.39      4.52 o 
   7   9   2      501.71      463.93     10.60 o 
   8   9   2      517.73      520.85     34.15 o 
   9   9   2       75.14       78.09      6.33 o 
  10   9   2        0.79        0.56      3.10 o 
  11   9   2        3.18        0.80      3.10 o 
  12   9   2       11.87       22.55     11.85 o 
  13   9   2        5.26        2.97      3.63 o 
  14   9   2       18.74       21.67     19.65 o 
 -10  10   2        8.88        7.17      4.89 o 
  -9  10   2       16.04       12.31      4.81 o 
  -8  10   2       23.89       23.02      5.48 o 
  -7  10   2       58.48       50.54      4.00 o 
  -6  10   2       11.98       18.20      3.42 o 
  -5  10   2        0.43        0.42      3.08 o 
  -4  10   2      170.95      171.36      6.80 o 
  -3  10   2      814.22      730.58     14.93 o 
  -2  10   2      553.35      561.19     12.16 o 
  -1  10   2      363.90      358.65      8.94 o 
   0  10   2       18.70       21.45      2.47 o 
   1  10   2      981.35      950.63     16.52 o 
   2  10   2       89.14       97.05      3.37 o 
   3  10   2      505.76      446.60      7.80 o 
   4  10   2      363.10      353.29      6.74 o 
   5  10   2      158.22      161.42      4.48 o 
   6  10   2      226.95      204.24      6.61 o 
   7  10   2      172.31      166.18      6.04 o 
   8  10   2      312.88      331.96     12.04 o 
   9  10   2       91.86       87.31      6.64 o 
  10  10   2       89.58      102.37      7.69 o 
  11  10   2        7.86       13.64      4.38 o 
  12  10   2        9.71        5.77      4.01 o 
  13  10   2        3.79       -2.62      3.93 o 
  14  10   2        0.75        1.69      6.91 o 
  -9  11   2        7.49        2.95      4.55 o 
  -8  11   2       38.23       36.93      6.32 o 
  -7  11   2        9.89        4.89      4.05 o 
  -6  11   2       21.19       11.97      4.47 o 
  -5  11   2       38.63       36.09      4.85 o 
  -4  11   2        5.32        2.23      2.34 o 
  -3  11   2      110.42      118.93     17.29 o 
  -2  11   2      388.18      396.02     10.23 o 
  -1  11   2      611.12      579.48     20.74 o 
   0  11   2       99.31       92.81      5.27 o 
   1  11   2      231.65      240.98     10.03 o 
   2  11   2      441.71      418.99      7.86 o 
   3  11   2      903.44      887.36     16.98 o 
   4  11   2      101.78      118.27      5.22 o 
   5  11   2      107.55      100.96      8.77 o 
   6  11   2       88.78       99.66      5.35 o 
   7  11   2        6.40        8.14      2.15 o 
   8  11   2       22.26       26.49      3.75 o 
   9  11   2      184.99      210.26     10.32 o 
  10  11   2      247.69      254.47     24.83 o 
  11  11   2       23.32       10.66      4.52 o 
  12  11   2        1.67        4.49      4.37 o 
  13  11   2       22.45       28.96      5.85 o 
  14  11   2        0.76       -9.28     16.86 o 
  -8  12   2       55.76       51.86      7.34 o 
  -7  12   2       63.28       74.62      8.18 o 
  -6  12   2       19.79       18.72      5.14 o 
  -5  12   2       16.50       15.60      4.97 o 
  -4  12   2        0.85       -2.11      2.11 o 
  -3  12   2       39.50       32.67      3.75 o 
  -2  12   2      105.41       86.33     11.30 o 
  -1  12   2      432.56      418.40     10.64 o 
   0  12   2      217.06      201.02      6.97 o 
   1  12   2        0.66       -1.74      1.74 o 
   2  12   2      268.93      237.70      5.91 o 
   3  12   2      234.07      249.32      5.98 o 
   4  12   2      343.04      332.18      7.06 o 
   5  12   2      206.27      212.11      7.21 o 
   6  12   2        0.46       -0.08      1.96 o 
   7  12   2       18.38        9.03      2.98 o 
   8  12   2        8.13        0.41      2.67 o 
   9  12   2       72.84       85.75      7.67 o 
  10  12   2      206.13      200.34     11.55 o 
  11  12   2      101.26      112.48      9.11 o 
  12  12   2        4.13       11.28      4.57 o 
  13  12   2       18.01       26.14      6.16 o 
  -7  13   2       85.63       87.19      9.11 o 
  -6  13   2       86.51       76.06      8.18 o 
  -5  13   2       12.62        5.90      4.30 o 
  -4  13   2        9.13        5.40      3.88 o 
  -3  13   2        6.78        2.70      3.63 o 
  -2  13   2       63.75       74.93      8.39 o 
  -1  13   2       82.17       68.19      4.71 o 
   0  13   2      343.72      343.00      9.74 o 
   1  13   2      219.78      223.20      7.56 o 
   2  13   2       14.31       17.52      2.79 o 
   3  13   2      125.04       98.48      5.89 o 
   4  13   2      190.26      185.17      7.00 o 
   5  13   2      224.31      225.28      7.78 o 
   6  13   2        4.70        1.77      3.20 o 
   7  13   2        0.10        5.35      2.81 o 
   8  13   2        7.95        8.93      3.35 o 
   9  13   2        7.73       13.78      3.78 o 
  10  13   2       44.01       32.88      5.99 o 
  11  13   2       26.81       29.43      6.07 o 
  12  13   2        1.75        3.79      4.47 o 
  -6  14   2       76.25       80.36      8.94 o 
  -5  14   2       62.86       51.60      7.50 o 
  -4  14   2       20.02       24.45      5.48 o 
  -3  14   2        0.02        1.43      3.63 o 
  -2  14   2       15.52       11.64      4.47 o 
  -1  14   2       13.73        7.84      2.91 o 
   0  14   2      151.58      145.35      6.64 o 
   1  14   2      136.93      139.12     10.03 o 
   2  14   2      393.61      406.94     10.74 o 
   3  14   2       53.11       54.98      4.14 o 
   4  14   2       88.57       91.13     10.20 o 
   5  14   2      148.36      129.86      6.34 o 
   6  14   2      223.92      206.08     11.21 o 
   7  14   2       54.39       54.40     10.20 o 
   8  14   2        2.20        7.21      3.40 o 
   9  14   2        3.69        0.52      3.20 o 
  10  14   2       20.22       28.58      5.99 o 
  -4  15   2       65.95       59.28      7.84 o 
  -3  15   2       21.75       19.39      5.40 o 
  -2  15   2        1.86        0.25      3.37 o 
  -1  15   2       32.79       25.97      5.40 o 
   0  15   2       27.84       18.80      4.89 o 
   1  15   2       63.15       56.81      4.77 o 
   2  15   2      145.53      149.16      9.61 o 
   3  15   2      152.87      167.96     10.37 o 
   4  15   2       24.54       24.60      3.66 o 
   5  15   2       21.17       17.94      3.57 o 
   6  15   2       93.77      102.62      8.68 o 
   7  15   2      100.68      113.90      7.21 o 
   8  15   2       23.26       19.98      5.65 o 
  -2  16   2       26.50       33.22      6.66 o 
  -1  16   2        2.19       -0.84      3.96 o 
   0  16   2       31.46       38.79      6.24 o 
   1  16   2       46.84       44.10      6.32 o 
   2  16   2       16.85       17.29      4.97 o 
   3  16   2       45.60       33.64      5.65 o 
   4  16   2       43.55       42.92      6.41 o 
   5  16   2        1.36        1.10      4.30 o 
   0  17   2        2.36        0.42      4.22 o 
   1  17   2       41.54       41.40      6.66 o 
   2  17   2       35.37       30.19      6.16 o 
   3  17   2       19.06       12.90      4.89 o 
  -2 -16   3       35.43       33.39      6.24 o 
  -1 -16   3        4.41        3.96      4.81 o 
  -5 -15   3        0.71        2.45      4.30 o 
  -4 -15   3        0.71        2.61      4.22 o 
  -3 -15   3       36.66       35.84      5.99 o 
  -2 -15   3       44.70       47.56      6.58 o 
  -1 -15   3       39.14       45.70      6.66 o 
   0 -15   3       12.05       13.58      5.14 o 
   2 -15   3       25.92       33.56      6.16 o 
   3 -15   3       17.90       14.33      5.23 o 
  -7 -14   3       11.71        6.07      4.97 o 
  -6 -14   3        0.72       -1.52      3.96 o 
  -5 -14   3        2.88       -0.17      4.30 o 
  -4 -14   3       12.09       18.21      5.14 o 
  -3 -14   3        0.26        2.28      2.50 o 
  -2 -14   3       36.02       46.54      5.90 o 
  -1 -14   3       80.67       86.51      7.67 o 
   0 -14   3       66.38       82.13      7.59 o 
   1 -14   3       10.84        8.85      3.19 o 
   2 -14   3       13.95       10.46      4.47 o 
   3 -14   3       46.41       46.54      6.83 o 
   4 -14   3       19.20       21.42      5.65 o 
   5 -14   3        3.67        2.61      4.30 o 
  -9 -13   3       10.24       12.56      5.31 o 
  -8 -13   3        0.70        0.67      3.26 o 
  -7 -13   3       36.61       42.58      6.75 o 
  -6 -13   3      101.66      105.74      8.85 o 
  -5 -13   3       24.39       24.54      5.40 o 
  -4 -13   3        2.67        2.28      2.51 o 
  -3 -13   3        1.28       -1.70      2.26 o 
  -2 -13   3        3.12        3.74      2.53 o 
  -1 -13   3       48.57       55.48      5.99 o 
   0 -13   3       58.37       52.30      4.20 o 
   1 -13   3      165.05      173.50      7.24 o 
   2 -13   3        6.60        3.99      4.14 o 
   3 -13   3       12.20       11.13      4.64 o 
   4 -13   3       47.63       50.93      6.66 o 
   5 -13   3       19.08       24.87      5.65 o 
   6 -13   3        3.26       -0.25      3.88 o 
 -11 -12   3        0.02        9.53     14.25 o 
 -10 -12   3       14.01       20.91      5.65 o 
  -9 -12   3        9.46        9.38      3.41 o 
  -8 -12   3        1.90       -2.50      4.22 o 
  -7 -12   3        2.62        2.19      3.88 o 
  -6 -12   3      133.79      157.17     10.12 o 
  -5 -12   3      172.09      172.86     10.29 o 
  -4 -12   3      125.23      133.56      5.79 o 
  -3 -12   3       17.52       23.28      3.16 o 
  -2 -12   3       46.75       55.74      4.20 o 
  -1 -12   3       19.77       13.47      2.83 o 
   0 -12   3       25.94       34.40      3.43 o 
   1 -12   3       60.84       67.10      3.17 o 
   2 -12   3       63.59       44.82      3.88 o 
   3 -12   3       21.77       18.34      2.38 o 
   4 -12   3       30.20       34.05      4.12 o 
   5 -12   3       80.97       75.47      7.42 o 
   6 -12   3        7.09        7.00      4.47 o 
   7 -12   3        5.68        3.96      4.47 o 
   8 -12   3        0.02       -3.88      3.96 o 
 -13 -11   3        0.16       12.23     11.21 o 
 -12 -11   3        0.21        0.42      8.36 o 
 -11 -11   3        7.75        7.24      4.45 o 
 -10 -11   3        0.68        1.99      3.61 o 
  -9 -11   3       35.27       35.53      4.44 o 
  -8 -11   3       36.37       35.05      5.33 o 
  -7 -11   3       26.79       23.69      5.14 o 
  -6 -11   3       59.04       59.19      6.49 o 
  -5 -11   3      274.15      291.20      8.37 o 
  -4 -11   3      491.19      506.77     11.70 o 
  -3 -11   3       36.16       31.41      3.28 o 
  -2 -11   3       14.38       10.94      2.50 o 
  -1 -11   3       46.00       47.06      3.44 o 
   0 -11   3       74.79       81.01      4.34 o 
   1 -11   3       20.93       15.71      2.03 o 
   2 -11   3       24.30       25.75      2.89 o 
   3 -11   3       65.40       68.42      3.27 o 
   4 -11   3        2.93        4.48      1.81 o 
   5 -11   3        6.00        7.89      2.38 o 
   6 -11   3       59.89       52.78      6.66 o 
   7 -11   3       29.85       29.51      5.82 o 
   8 -11   3        1.77        2.78      4.13 o 
   9 -11   3        0.22        6.75      4.47 o 
 -13 -10   3        0.15        7.17      9.95 o 
 -12 -10   3        0.96       -0.25      4.06 o 
 -11 -10   3       43.08       35.71      5.56 o 
 -10 -10   3       13.40       19.99      4.45 o 
  -9 -10   3       21.81       21.86      3.58 o 
  -8 -10   3       28.64       23.26      3.41 o 
  -7 -10   3       17.52       21.04      4.45 o 
  -6 -10   3        1.97        6.32      3.13 o 
  -5 -10   3       73.66       93.91      4.72 o 
  -4 -10   3      201.17      188.17      6.36 o 
  -3 -10   3      579.06      555.84     11.85 o 
  -2 -10   3      130.73      134.87      5.40 o 
  -1 -10   3        0.03       -1.10      1.40 o 
   0 -10   3        7.28        9.87      1.41 o 
   1 -10   3      119.70      109.17      3.56 o 
   2 -10   3       85.21       94.26      3.70 o 
   3 -10   3       47.81       47.84      2.67 o 
   4 -10   3       71.43       66.09      3.20 o 
   5 -10   3       23.48       30.80      3.07 o 
   6 -10   3       36.38       41.06      3.60 o 
   7 -10   3       39.35       43.00      6.16 o 
   8 -10   3       66.88       63.58      7.34 o 
   9 -10   3        5.50        8.26      4.55 o 
  10 -10   3        5.37        8.77      5.14 o 
 -13  -9   3       36.83       42.71     11.36 o 
 -12  -9   3        8.69       10.26      4.33 o 
 -11  -9   3        2.82        6.62      3.84 o 
 -10  -9   3       75.66       83.59      6.63 o 
  -9  -9   3      168.31      178.53      9.95 o 
  -8  -9   3       50.68       55.85      5.97 o 
  -7  -9   3       58.64       68.24      5.33 o 
  -6  -9   3        1.25       -1.22      2.30 o 
  -5  -9   3      114.32      126.75      6.26 o 
  -4  -9   3       52.31       50.00      3.37 o 
  -3  -9   3      390.27      435.51      9.76 o 
  -2  -9   3      454.47      410.80      9.33 o 
  -1  -9   3       44.97       48.63      3.06 o 
   0  -9   3        7.54        8.66      1.28 o 
   1  -9   3       51.97       58.96      2.23 o 
   2  -9   3      420.66      473.66      7.48 o 
   3  -9   3       22.39       17.36      2.28 o 
   4  -9   3      162.94      157.28      4.33 o 
   5  -9   3        2.88        0.79      1.50 o 
   6  -9   3       45.31       38.67      5.26 o 
   7  -9   3        3.81        4.25      2.59 o 
   8  -9   3      102.43      112.74      8.77 o 
   9  -9   3       26.15       14.42      4.72 o 
  10  -9   3        9.41        6.07      4.47 o 
  11  -9   3        1.80        1.18      4.47 o 
 -14  -8   3        0.13        2.11      9.19 o 
 -13  -8   3       13.60       10.41      4.53 o 
 -12  -8   3       24.63       12.00      4.41 o 
 -11  -8   3       78.30      100.71     15.14 o 
 -10  -8   3       10.49        4.58      5.48 o 
  -9  -8   3       80.79       73.30      8.09 o 
  -8  -8   3       99.70      108.66     13.80 o 
  -7  -8   3      117.96      131.75      6.67 o 
  -6  -8   3        0.58       -1.62      1.62 o 
  -5  -8   3      161.08      160.92      4.81 o 
  -4  -8   3        0.18        0.30      1.44 o 
  -3  -8   3     1187.92     1206.49     25.55 o 
  -2  -8   3      579.14      629.12     12.01 o 
  -1  -8   3      778.93      834.96     18.31 o 
   0  -8   3      212.43      213.51      4.18 o 
   1  -8   3       46.12       61.95      2.17 o 
   2  -8   3      687.11      692.35     11.46 o 
   3  -8   3      325.25      312.48      5.76 o 
   4  -8   3      384.64      368.81      6.54 o 
   5  -8   3       33.09       27.45      2.92 o 
   6  -8   3       30.21       30.96      3.58 o 
   7  -8   3        0.51        1.81      2.49 o 
   8  -8   3        0.93        1.01      2.26 o 
   9  -8   3       28.64       22.01      4.97 o 
  10  -8   3       29.43       32.13      5.82 o 
  11  -8   3        7.16        8.94      4.89 o 
  12  -8   3        1.50       -1.60      3.88 o 
 -14  -7   3        5.08        3.96     10.03 o 
 -13  -7   3        0.18       -2.98      3.30 o 
 -12  -7   3       13.79       10.56      8.41 o 
 -11  -7   3       78.95       67.50      7.55 o 
 -10  -7   3       21.92       18.74      4.81 o 
  -9  -7   3       14.17        8.87      3.91 o 
  -8  -7   3      274.04      268.80     25.17 o 
  -7  -7   3       25.28       21.05      5.73 o 
  -6  -7   3      563.36      540.57     20.85 o 
  -5  -7   3       96.04       99.41      6.24 o 
  -4  -7   3      264.64      261.73      5.16 o 
  -3  -7   3       23.73       17.98      2.13 o 
  -2  -7   3      170.12      183.16      4.06 o 
  -1  -7   3     1025.39      937.53     10.80 o 
   0  -7   3      510.42      548.48      6.37 o 
   1  -7   3      423.98      372.15      7.32 o 
   2  -7   3       33.88       25.37      1.72 o 
   3  -7   3     1354.82     1310.84     15.02 o 
   4  -7   3      176.46      194.75      5.23 o 
   5  -7   3      288.93      284.67      5.62 o 
   6  -7   3       32.59       28.51      2.64 o 
   7  -7   3        2.41        4.53      2.26 o 
   8  -7   3        5.52        7.53      3.41 o 
   9  -7   3       40.07       49.54      4.32 o 
  10  -7   3       10.43        7.50      4.22 o 
  11  -7   3       24.92       12.06      5.06 o 
  12  -7   3        6.20        5.40      4.72 o 
 -14  -6   3        1.57        3.37      7.76 o 
 -13  -6   3        9.43        7.27      4.17 o 
 -12  -6   3       14.39       21.01      4.60 o 
 -11  -6   3        0.34       -3.12      3.12 o 
 -10  -6   3       89.66      104.77      7.84 o 
  -9  -6   3       60.68       64.91      7.21 o 
  -8  -6   3       47.28       36.92      4.92 o 
  -7  -6   3        9.14        9.40      2.40 o 
  -6  -6   3     1273.54     1192.53     15.84 o 
  -5  -6   3      650.77      627.93     12.32 o 
  -4  -6   3       36.05       51.39      2.69 o 
  -3  -6   3       58.70       55.04      2.91 o 
  -2  -6   3      167.86      217.58      4.01 o 
  -1  -6   3       56.77       70.69      2.04 o 
   0  -6   3      815.52      713.90      8.86 o 
   1  -6   3      586.89      537.90      6.80 o 
   2  -6   3      211.44      230.91      4.16 o 
   3  -6   3       13.15       19.82      1.54 o 
   4  -6   3      512.11      492.89      7.31 o 
   5  -6   3      842.70      804.06     10.58 o 
   6  -6   3       29.51       20.00      1.90 o 
   7  -6   3        2.79       -1.10      1.93 o 
   8  -6   3       34.27       31.52      3.42 o 
   9  -6   3       19.45       20.91      3.13 o 
  10  -6   3        1.95       -2.12      2.12 o 
  11  -6   3        7.05        9.02      4.38 o 
  12  -6   3        7.06        4.89      4.38 o 
  13  -6   3        0.17       -3.12      3.96 o 
 -14  -5   3        4.92       11.01      5.58 o 
 -13  -5   3       24.43       30.41      5.19 o 
 -12  -5   3       30.50       21.30      5.14 o 
 -11  -5   3        9.94       12.19      4.12 o 
 -10  -5   3       21.02       24.66     12.65 o 
  -9  -5   3        2.14        0.82      2.88 o 
  -8  -5   3       94.37       91.40      6.57 o 
  -7  -5   3       34.62       37.03      2.68 o 
  -6  -5   3      718.86      738.17     13.68 o 
  -5  -5   3     1509.38     1510.88     23.10 o 
  -4  -5   3      279.65      295.59     11.67 o 
  -3  -5   3      259.51      237.81      3.14 o 
  -2  -5   3       71.98      116.48      2.22 o 
  -1  -5   3        2.50        1.36      0.72 o 
   0  -5   3      683.41      592.51      5.68 o 
   1  -5   3     2110.67     2241.22     22.23 o 
   2  -5   3      452.28      418.00      5.81 o 
   3  -5   3      419.35      454.35      6.42 o 
   4  -5   3      464.90      398.26      6.10 o 
   5  -5   3     1277.69     1330.53     15.18 o 
   6  -5   3      202.30      195.99      5.03 o 
   7  -5   3       31.72       42.88      3.52 o 
   8  -5   3       53.85       56.92      8.05 o 
   9  -5   3        0.02       -1.99      1.99 o 
  10  -5   3       38.64       36.40      5.40 o 
  11  -5   3        2.42       -2.39      2.74 o 
  12  -5   3        0.17       -3.46      3.46 o 
  13  -5   3        4.58        7.17      4.47 o 
 -14  -4   3        5.68       14.92      5.10 o 
 -13  -4   3        0.99        3.86      3.45 o 
 -12  -4   3       22.57        8.86      5.51 o 
 -11  -4   3      110.04       95.21      6.51 o 
 -10  -4   3        0.65       -3.82      4.68 o 
  -9  -4   3       39.46       35.84      5.23 o 
  -8  -4   3       59.66       62.46      5.49 o 
  -7  -4   3      118.85      111.85      4.11 o 
  -6  -4   3       54.18       66.28      5.25 o 
  -5  -4   3     1004.20     1037.35     13.45 o 
  -4  -4   3     4274.29     4002.60    105.60 o 
  -3  -4   3      240.50      234.55      9.65 o 
  -2  -4   3       88.28       49.77      1.35 o 
  -1  -4   3     1662.01     1778.43     18.78 o 
   0  -4   3     4539.08     4836.03     40.13 o 
   1  -4   3      228.41      226.14      3.08 o 
   2  -4   3      867.66      809.68      8.10 o 
   3  -4   3       48.13       51.28      3.72 o 
   4  -4   3        4.21        6.29      1.38 o 
   5  -4   3       97.21      119.02      5.83 o 
   6  -4   3     1483.66     1363.14     20.00 o 
   7  -4   3      241.43      207.50     17.07 o 
   8  -4   3       22.43       14.33      3.46 o 
   9  -4   3        8.08        9.61      3.37 o 
  10  -4   3       21.89       26.20      6.41 o 
  11  -4   3        4.75        6.45      2.82 o 
  12  -4   3        1.50        3.01      2.62 o 
  13  -4   3        8.46        7.34      4.05 o 
  14  -4   3        1.98        4.22      4.55 o 
 -14  -3   3        4.32        4.79      3.84 o 
 -13  -3   3       29.42       35.24      5.23 o 
 -12  -3   3        8.73        4.20      4.49 o 
 -11  -3   3      132.78      122.64     12.35 o 
 -10  -3   3       11.65       16.95     12.06 o 
  -9  -3   3      166.57      140.22     19.98 o 
  -8  -3   3       42.70       32.52      3.67 o 
  -7  -3   3       83.45      108.34      5.03 o 
  -6  -3   3        7.50        6.31      1.79 o 
  -5  -3   3     1006.82     1094.97     21.28 o 
  -4  -3   3      901.99      862.53     21.01 o 
  -3  -3   3     2977.28     3188.31     75.08 o 
  -2  -3   3     1644.23     1447.24     14.32 o 
  -1  -3   3       83.07      106.17      2.15 o 
   0  -3   3     1592.26     1963.20     21.97 o 
   1  -3   3     4745.26     4723.07     50.53 o 
   2  -3   3     2327.65     2399.92     23.14 o 
   3  -3   3       72.71      100.30      5.65 o 
   4  -3   3      394.22      381.88     14.49 o 
   5  -3   3       23.05       20.27      1.81 o 
   6  -3   3      343.74      334.89      8.80 o 
   7  -3   3        2.37        3.77      4.43 o 
   8  -3   3      708.20      624.42     32.72 o 
   9  -3   3      147.53      119.53      7.04 o 
  10  -3   3       23.51       15.94      3.79 o 
  11  -3   3       16.79       29.68      4.81 o 
  12  -3   3       52.99       51.59      5.82 o 
  13  -3   3        0.16        5.23      4.13 o 
  14  -3   3        0.01       -1.60      3.96 o 
 -14  -2   3        1.96        4.51      7.28 o 
 -13  -2   3       35.07       48.76      9.84 o 
 -12  -2   3        9.68        7.74      6.33 o 
 -11  -2   3       12.39       16.96      6.58 o 
 -10  -2   3      122.90       91.82     10.43 o 
  -9  -2   3       53.57       58.77     15.18 o 
  -8  -2   3      186.04      185.87      6.93 o 
  -7  -2   3      228.72      259.18      7.86 o 
  -6  -2   3      150.45      149.90      5.55 o 
  -5  -2   3       53.30       45.15      3.09 o 
  -4  -2   3       47.99       43.98      2.05 o 
  -3  -2   3     8110.51     8169.36    189.67 o 
  -2  -2   3     2831.25     2958.77     38.41 o 
  -1  -2   3      231.55      288.30      5.78 o 
   0  -2   3      366.31      377.08      8.26 o 
   1  -2   3      357.13      281.12      7.00 o 
   2  -2   3     3671.52     4104.61     49.05 o 
   3  -2   3     2751.55     2758.06     30.38 o 
   4  -2   3      620.48      543.46     11.61 o 
   5  -2   3       11.21       12.99      2.14 o 
   6  -2   3       46.22       60.80      2.85 o 
   7  -2   3      280.50      283.39      9.24 o 
   8  -2   3      222.27      199.01      7.92 o 
   9  -2   3      243.55      273.54      9.91 o 
  10  -2   3      155.63      151.31      7.89 o 
  11  -2   3       24.29       40.31     11.13 o 
  12  -2   3       60.67       51.69      5.82 o 
  13  -2   3       13.53        4.64      3.71 o 
  14  -2   3        6.66        6.07      4.47 o 
 -14  -1   3        0.45        9.28      9.36 o 
 -13  -1   3        0.47        0.36      6.20 o 
 -12  -1   3       38.74       32.19      9.02 o 
 -11  -1   3      146.67      164.23     13.24 o 
 -10  -1   3       44.95       48.72      8.19 o 
  -9  -1   3       45.28       69.05      5.43 o 
  -8  -1   3      465.65      457.34     16.22 o 
  -7  -1   3      802.19      715.30     17.35 o 
  -6  -1   3       63.60       57.12      2.25 o 
  -5  -1   3      753.04      694.92      9.44 o 
  -4  -1   3       89.34       81.91      4.15 o 
  -3  -1   3      729.32      688.76      8.54 o 
  -2  -1   3     3564.70     3909.43     55.28 o 
  -1  -1   3      455.14      367.42      8.85 o 
   0  -1   3     2826.52     3062.32     55.40 o 
   1  -1   3       60.17       51.82      1.69 o 
   2  -1   3     5369.51     4831.93     87.36 o 
   3  -1   3     4389.94     4259.10     57.84 o 
   4  -1   3      753.07      675.27     13.97 o 
   5  -1   3      272.93      273.52      5.54 o 
   6  -1   3       48.59       69.39      4.15 o 
   7  -1   3      166.51      146.80      6.29 o 
   8  -1   3       14.38        3.47      2.32 o 
   9  -1   3      135.14      157.10      7.41 o 
  10  -1   3      453.15      418.08     12.91 o 
  11  -1   3        4.92        3.48      8.52 o 
  12  -1   3       13.29       13.35      3.80 o 
  13  -1   3       47.87       43.00     19.56 o 
 -14   0   3        2.84       -0.25      8.35 o 
 -13   0   3        0.51       -6.48      8.85 o 
 -12   0   3        1.34        7.36      6.14 o 
 -11   0   3       37.49       47.64      8.45 o 
 -10   0   3       99.94      116.27     10.84 o 
  -9   0   3        0.49        3.68      2.37 o 
  -8   0   3      562.24      608.40     12.83 o 
  -7   0   3      823.99      803.25     20.15 o 
  -6   0   3      979.85      987.96     13.41 o 
  -5   0   3      334.97      281.92      4.10 o 
  -4   0   3     1586.32     1709.78     19.50 o 
  -3   0   3      428.34      417.65      5.82 o 
  -2   0   3     5492.82     5403.27     91.35 o 
  -1   0   3     3751.19     3862.26     54.24 o 
   0   0   3     1269.40     1397.85     25.97 o 
   1   0   3     5587.70     5806.16    103.97 o 
   2   0   3       59.35       51.43      2.70 o 
   3   0   3    11423.42    11322.35    201.61 o 
   4   0   3       40.17       44.08      2.48 o 
   5   0   3      284.15      203.07      6.47 o 
   6   0   3      175.26      156.42      9.53 o 
   7   0   3       80.65       64.73      4.97 o 
   8   0   3        6.27        1.57      3.54 o 
   9   0   3       65.85       55.90      4.61 o 
  10   0   3       21.38       22.18      3.64 o 
  11   0   3       91.11       93.40      6.14 o 
  12   0   3       51.59       42.82     10.92 o 
  13   0   3        2.85        7.67     15.09 o 
  14   0   3        4.04        7.17     15.18 o 
 -12   1   3       29.10       41.65     10.54 o 
 -11   1   3        2.84        2.14      5.03 o 
 -10   1   3       19.69       42.57      7.47 o 
  -9   1   3        0.21       -0.14      2.27 o 
  -8   1   3      246.46      223.90      7.31 o 
  -7   1   3      247.71      249.38      5.33 o 
  -6   1   3     2930.90     2879.96     24.96 o 
  -5   1   3     1213.27     1258.69     17.53 o 
  -4   1   3        8.30        9.15      1.05 o 
  -3   1   3      550.69      579.41      7.71 o 
  -2   1   3      201.09      199.93      3.49 o 
  -1   1   3      254.12      240.21      4.86 o 
   0   1   3    18035.61    16891.21    331.76 o 
   1   1   3     1733.44     1752.16     32.63 o 
   2   1   3     2802.21     2877.49     52.70 o 
   3   1   3     1584.38     1504.35     29.09 o 
   4   1   3     3443.36     3584.78     55.71 o 
   5   1   3     5788.68     5411.04     67.19 o 
   6   1   3       31.89       41.79      2.19 o 
   7   1   3       95.10      121.01      4.93 o 
   8   1   3      486.39      558.67     13.80 o 
   9   1   3      370.33      318.69     16.74 o 
  10   1   3      140.71      164.58      7.55 o 
  11   1   3      194.35      192.89      8.31 o 
  12   1   3        0.04       -1.22      4.26 o 
  13   1   3        1.01       -3.71     12.73 o 
  14   1   3        2.76        5.99     15.43 o 
  15   1   3       19.86       12.48     18.21 o 
 -11   2   3       43.50       44.10      9.87 o 
 -10   2   3       42.10       48.91      4.33 o 
  -9   2   3       11.80       12.98      3.30 o 
  -8   2   3        2.02        1.04      1.93 o 
  -7   2   3      148.33      146.07      3.12 o 
  -6   2   3      785.59      873.13     10.45 o 
  -5   2   3     3366.72     3487.80     33.23 o 
  -4   2   3     1446.71     1289.35     13.42 o 
  -3   2   3      686.77      679.38      8.87 o 
  -2   2   3     4800.74     5219.45     65.43 o 
  -1   2   3     4558.14     4302.66     77.74 o 
   0   2   3      358.17      365.53      8.35 o 
   1   2   3     1780.34     1921.39     35.75 o 
   2   2   3     3593.23     3924.35     77.07 o 
   3   2   3       74.59       52.37      4.67 o 
   4   2   3      875.72      764.33     12.02 o 
   5   2   3     2035.69     2140.38     33.13 o 
   6   2   3     3429.77     3489.89     46.62 o 
   7   2   3     1353.46     1357.57     19.05 o 
   8   2   3      512.34      488.34      9.36 o 
   9   2   3       44.39       52.82      7.42 o 
  10   2   3      450.09      496.22     18.38 o 
  11   2   3       64.83       53.42      5.65 o 
  12   2   3        5.48        5.06     13.24 o 
  13   2   3       10.41       18.47     16.86 o 
  14   2   3        0.24       14.17     17.62 o 
  15   2   3        0.87       13.07     17.62 o 
 -10   3   3       57.47       66.11      6.16 o 
  -9   3   3       58.18       54.37      4.53 o 
  -8   3   3       41.70       45.60      4.17 o 
  -7   3   3      485.56      537.70      6.89 o 
  -6   3   3        3.98        2.69      1.04 o 
  -5   3   3     2402.41     2386.77     23.73 o 
  -4   3   3     2195.74     2171.43     24.27 o 
  -3   3   3        1.05       14.71      1.58 o 
  -2   3   3      271.03      262.42      4.62 o 
  -1   3   3     2871.22     3054.84     42.68 o 
   0   3   3    15253.96    15597.10    283.90 o 
   1   3   3     4160.11     4407.81     79.77 o 
   2   3   3     1764.82     1811.44     24.53 o 
   3   3   3     3694.98     4240.17     42.48 o 
   4   3   3       42.30       30.43      2.91 o 
   5   3   3      474.08      482.60      8.46 o 
   6   3   3     1769.39     1620.17     21.63 o 
   7   3   3     1816.52     1938.47     27.51 o 
   8   3   3      871.01      845.31     26.93 o 
   9   3   3       18.67       10.48      3.13 o 
  10   3   3      126.06      122.87      6.32 o 
  11   3   3        1.96        6.49      7.08 o 
  12   3   3       28.32       32.29     18.21 o 
  13   3   3        6.05       -9.28     12.56 o 
  14   3   3        0.12        0.93     14.76 o 
  15   3   3       11.62       -1.52     14.76 o 
 -11   4   3       85.41      118.89      9.11 o 
 -10   4   3       81.93       78.59      6.83 o 
  -9   4   3      168.13      185.53      7.18 o 
  -8   4   3       13.97       17.18      1.80 o 
  -7   4   3        7.83        9.17      1.62 o 
  -6   4   3      107.79      131.02      3.81 o 
  -5   4   3      260.87      264.43     10.43 o 
  -4   4   3     1290.77     1327.61     15.95 o 
  -3   4   3     2996.75     2897.69     55.27 o 
  -2   4   3       46.80       25.21      1.73 o 
  -1   4   3      652.51      654.33      8.97 o 
   0   4   3      252.45      171.03      4.85 o 
   1   4   3     4824.85     5106.52     67.16 o 
   2   4   3    10537.52    10594.59    102.77 o 
   3   4   3     1109.05     1337.48     13.46 o 
   4   4   3      417.74      480.15     12.84 o 
   5   4   3       39.55       34.09      2.08 o 
   6   4   3      515.54      519.37     13.44 o 
   7   4   3      225.81      224.37      8.57 o 
   8   4   3     2399.56     2412.20     34.84 o 
   9   4   3      216.98      184.22      9.73 o 
  10   4   3        8.41       11.24      2.85 o 
  11   4   3       78.72      105.74     23.86 o 
  12   4   3       58.00       74.71     22.34 o 
  13   4   3       23.63       10.12     14.59 o 
  14   4   3        0.19       -7.84     13.83 o 
  15   4   3        0.07        2.11     15.09 o 
 -11   5   3        0.40       -0.51      4.05 o 
 -10   5   3       92.67       79.09      7.42 o 
  -9   5   3      147.88      188.68      5.15 o 
  -8   5   3      100.50      105.40      3.48 o 
  -7   5   3      245.91      228.15      7.81 o 
  -6   5   3       22.83       30.67      2.62 o 
  -5   5   3       20.63       15.60      2.78 o 
  -4   5   3      137.74      155.18      4.71 o 
  -3   5   3     1616.94     1709.58     28.92 o 
  -2   5   3      924.06      826.54     13.41 o 
  -1   5   3     4248.29     4519.43     51.01 o 
   0   5   3      473.89      454.63      8.27 o 
   1   5   3     4435.50     4072.79     54.32 o 
   2   5   3     5063.08     4987.17     77.11 o 
   3   5   3     6387.16     6562.34     66.57 o 
   4   5   3       43.02       42.12      1.66 o 
   5   5   3      878.48      893.05     11.16 o 
   6   5   3      279.62      298.88      5.20 o 
   7   5   3      791.58      798.29     10.71 o 
   8   5   3       38.25       32.36      2.96 o 
   9   5   3       17.98       25.95      2.38 o 
  10   5   3      234.79      244.73     12.52 o 
  11   5   3       13.02       11.97     14.25 o 
  12   5   3       35.17       57.76     20.41 o 
  13   5   3       39.06       74.54     22.60 o 
  14   5   3       16.48       -2.45     14.42 o 
  15   5   3        5.40       21.42     18.80 o 
 -11   6   3       13.08       12.90      5.14 o 
 -10   6   3       34.46       37.52      6.16 o 
  -9   6   3       59.91       51.42      3.04 o 
  -8   6   3      386.73      384.72      7.14 o 
  -7   6   3      192.47      233.27      7.36 o 
  -6   6   3       37.55       33.28      2.98 o 
  -5   6   3       28.87       31.11      2.71 o 
  -4   6   3      567.84      583.28     23.23 o 
  -3   6   3      889.95      911.03     15.26 o 
  -2   6   3     1271.85     1318.69     20.29 o 
  -1   6   3     2117.49     2068.74     25.39 o 
   0   6   3      178.69      157.91      4.34 o 
   1   6   3        0.76        2.34      2.40 o 
   2   6   3     1071.30      977.44     11.80 o 
   3   6   3     5709.96     5727.31     57.36 o 
   4   6   3     1414.30     1611.02     25.54 o 
   5   6   3      456.32      450.90      9.55 o 
   6   6   3      251.99      257.77      4.89 o 
   7   6   3      742.63      710.07      9.87 o 
   8   6   3      155.90      166.41      4.12 o 
   9   6   3      255.33      246.12      6.25 o 
  10   6   3       42.41       35.33      4.64 o 
  11   6   3       20.27       26.75      4.47 o 
  12   6   3       15.84       15.18     16.27 o 
  13   6   3       59.79       56.49     22.93 o 
  14   6   3       35.02       15.85     17.96 o 
  15   6   3        0.49       -2.78     13.74 o 
 -11   7   3        0.46        1.86      4.38 o 
 -10   7   3        1.79        2.45      2.34 o 
  -9   7   3        7.96        5.85      1.98 o 
  -8   7   3      180.40      195.01      5.92 o 
  -7   7   3      402.37      411.41     10.51 o 
  -6   7   3      453.12      431.48     10.37 o 
  -5   7   3        0.77       -1.04      1.57 o 
  -4   7   3     1230.46     1211.85     20.09 o 
  -3   7   3      677.29      685.59     25.80 o 
  -2   7   3     1046.58     1080.73     17.69 o 
  -1   7   3     1079.74     1089.50     14.60 o 
   0   7   3      242.75      283.36      6.55 o 
   1   7   3      118.40       84.26      3.30 o 
   2   7   3      748.27      734.86      9.58 o 
   3   7   3      783.23      846.54     10.82 o 
   4   7   3     1672.21     1616.36     18.59 o 
   5   7   3      995.39      936.15     10.90 o 
   6   7   3       85.12      102.35      3.13 o 
   7   7   3       73.95       83.72      4.87 o 
   8   7   3      408.97      385.63      6.78 o 
   9   7   3       18.64       16.84     14.63 o 
  10   7   3       82.30       91.19      6.83 o 
  11   7   3       87.53       96.48      7.10 o 
  12   7   3       33.36       20.91     16.70 o 
  13   7   3        0.27       -3.12     14.42 o 
  14   7   3       15.40       18.04     18.13 o 
  15   7   3       29.70       18.97     20.66 o 
 -11   8   3        2.00        0.17      4.30 o 
 -10   8   3        8.37       13.28      3.33 o 
  -9   8   3        1.26       -0.55      1.82 o 
  -8   8   3        0.62        3.41      2.03 o 
  -7   8   3      108.35       81.47      5.00 o 
  -6   8   3      578.67      581.74     29.13 o 
  -5   8   3      816.00      754.78     29.60 o 
  -4   8   3      227.33      196.36     17.29 o 
  -3   8   3      356.02      372.13      8.88 o 
  -2   8   3     2175.56     2137.36     31.87 o 
  -1   8   3      596.16      590.04      9.37 o 
   0   8   3      815.17      798.85     13.93 o 
   1   8   3      145.19      164.81      4.90 o 
   2   8   3      150.06      155.32      5.52 o 
   3   8   3       16.77       21.87      1.67 o 
   4   8   3     1358.43     1229.73     15.00 o 
   5   8   3     1055.55     1084.12     12.48 o 
   6   8   3      453.94      455.52      6.80 o 
   7   8   3       41.36       56.98      2.61 o 
   8   8   3      367.50      394.20      7.06 o 
   9   8   3       14.95       22.93      2.87 o 
  10   8   3        7.64        4.10      3.03 o 
  11   8   3       89.31       82.37      6.65 o 
  12   8   3        0.21       -1.90      6.75 o 
  13   8   3        4.76        2.95     16.78 o 
  14   8   3        1.92       -1.10     18.04 o 
  15   8   3        5.47       -4.72     18.89 o 
 -10   9   3        5.30        8.03      3.30 o 
  -9   9   3        3.93        2.86      2.77 o 
  -8   9   3        0.02       -1.83      1.83 o 
  -7   9   3        9.73       14.65      4.34 o 
  -6   9   3       96.44       89.40      8.81 o 
  -5   9   3      515.25      459.09     11.39 o 
  -4   9   3     1031.74      968.53     18.07 o 
  -3   9   3       35.25       35.35      3.19 o 
  -2   9   3      155.45      161.97      5.74 o 
  -1   9   3      965.97      961.94     19.77 o 
   0   9   3     3455.44     3400.42     47.89 o 
   1   9   3      130.75      145.75      4.87 o 
   2   9   3      342.01      329.10      6.28 o 
   3   9   3        9.87       10.87      2.22 o 
   4   9   3      134.30      129.61      3.76 o 
   5   9   3      353.24      395.50      7.11 o 
   6   9   3     1373.88     1334.86     15.15 o 
   7   9   3      323.85      340.44      6.00 o 
   8   9   3        0.12        2.12      2.07 o 
   9   9   3        2.93        3.17      2.20 o 
  10   9   3       12.11       26.03      4.38 o 
  11   9   3       97.73       99.15     31.45 o 
  12   9   3        7.78       14.28      4.48 o 
  13   9   3        1.34       16.02     17.45 o 
  14   9   3        0.85        3.46     18.97 o 
 -10  10   3       10.59       13.24      3.87 o 
  -9  10   3       12.75       18.40      3.93 o 
  -8  10   3        0.16        3.37      4.55 o 
  -7  10   3       64.63       79.51      7.67 o 
  -6  10   3       15.65       14.00      3.79 o 
  -5  10   3       66.98       71.75      4.83 o 
  -4  10   3      283.72      298.68      8.97 o 
  -3  10   3      135.62      134.26      6.11 o 
  -2  10   3        0.23       -1.43      2.19 o 
  -1  10   3      458.97      473.07     13.74 o 
   0  10   3     1007.80      964.61     23.95 o 
   1  10   3     1209.99     1188.47     19.73 o 
   2  10   3       51.73       52.05      2.67 o 
   3  10   3        1.26        3.19      1.30 o 
   4  10   3       15.67       12.38      1.68 o 
   5  10   3      167.04      154.10      5.29 o 
   6  10   3      207.31      226.78      5.77 o 
   7  10   3      189.06      175.34      5.26 o 
   8  10   3      652.45      637.03     12.99 o 
   9  10   3       61.74       51.42     13.87 o 
  10  10   3       42.75       49.52      5.78 o 
  11  10   3       84.02       76.06      9.36 o 
  12  10   3       28.17       38.48      5.89 o 
  13  10   3        0.07       -1.62      5.19 o 
  14  10   3        0.01        7.84     18.04 o 
  -9  11   3       12.59       13.56      3.84 o 
  -8  11   3       17.50       20.15      5.65 o 
  -7  11   3        0.18        5.48      4.30 o 
  -6  11   3       65.45       58.10      6.91 o 
  -5  11   3       76.23       71.71      5.06 o 
  -4  11   3       24.18       23.00      3.36 o 
  -3  11   3      178.67      176.45      6.86 o 
  -2  11   3       67.72       71.85      4.47 o 
  -1  11   3        9.52       11.25      2.74 o 
   0  11   3       19.40       18.34      2.68 o 
   1  11   3     1284.86     1189.14     20.25 o 
   2  11   3      284.02      299.92      7.88 o 
   3  11   3       98.12       82.37      3.50 o 
   4  11   3       16.16       13.30      1.84 o 
   5  11   3      131.26      116.92      3.98 o 
   6  11   3       11.67       18.34      1.87 o 
   7  11   3       42.37       35.29      5.28 o 
   8  11   3      168.82      162.97      5.62 o 
   9  11   3       89.36       80.92     21.04 o 
  10  11   3       16.52       18.94      4.61 o 
  11  11   3       84.65      119.28      8.55 o 
  12  11   3       35.74       44.79      8.68 o 
  13  11   3        4.36       -0.40      4.10 o 
  14  11   3        0.02        0.51     19.98 o 
  -8  12   3       26.92       17.20      5.48 o 
  -6  12   3       17.17       15.26      4.89 o 
  -5  12   3       30.14       30.27      5.65 o 
  -4  12   3       69.93       72.58      5.12 o 
  -3  12   3      137.30      131.53      6.20 o 
  -2  12   3       40.59       31.89      3.52 o 
  -1  12   3       60.84       54.57      4.08 o 
   0  12   3        0.25       -0.64      1.88 o 
   1  12   3       21.43       20.57      3.75 o 
   2  12   3      144.29      152.28      5.81 o 
   3  12   3      536.28      516.21      9.34 o 
   4  12   3       42.45       51.32      2.93 o 
   5  12   3       82.51       87.57      3.69 o 
   6  12   3      174.28      158.23      8.43 o 
   7  12   3       76.67       77.62      4.28 o 
   8  12   3       80.90       89.13      4.54 o 
   9  12   3       12.48        5.31      4.22 o 
  10  12   3        4.99        4.05      4.13 o 
  11  12   3       17.24       15.77      5.14 o 
  12  12   3       18.67       20.70      6.49 o 
  13  12   3       30.12       47.83      7.00 o 
  -7  13   3       56.23       61.22      7.93 o 
  -6  13   3       11.93       11.89      5.40 o 
  -5  13   3       15.87       17.79      5.23 o 
  -4  13   3       80.79       76.31      7.67 o 
  -3  13   3       96.96       84.32      7.67 o 
  -2  13   3       76.97       61.81      6.49 o 
  -1  13   3       43.16       45.12      4.08 o 
   0  13   3       12.66       17.53      2.95 o 
   1  13   3        0.58       -1.88      1.88 o 
   2  13   3       90.68       90.41      4.98 o 
   3  13   3      196.00      220.88      8.22 o 
   4  13   3       96.16       77.26      4.82 o 
   5  13   3       55.75       44.21      3.93 o 
   6  13   3       72.84       62.94      9.44 o 
   7  13   3       90.63      102.54      4.95 o 
   8  13   3       24.44       14.96      3.62 o 
   9  13   3        9.91        7.25      4.38 o 
  10  13   3        1.90        2.53      4.22 o 
  11  13   3        3.83        8.85      4.81 o 
  12  13   3        0.77        6.58      4.47 o 
  -5  14   3        1.18        8.77      5.06 o 
  -4  14   3       28.18       23.78      5.65 o 
  -3  14   3       62.83       62.48      7.34 o 
  -2  14   3      168.77      150.34      9.78 o 
  -1  14   3       31.41       26.48      5.23 o 
   0  14   3       27.29       25.60      3.46 o 
   1  14   3       24.36       32.20      3.61 o 
   2  14   3        4.93        7.21      2.68 o 
   3  14   3      117.41      103.04      8.47 o 
   4  14   3      344.78      334.63      8.14 o 
   5  14   3      196.30      206.92     17.62 o 
   6  14   3       33.42       27.63      3.78 o 
   7  14   3        6.59        4.57      2.84 o 
   8  14   3       55.01       64.18      5.81 o 
   9  14   3       20.95       24.27      4.44 o 
  10  14   3        2.04        2.70      4.38 o 
  11  14   3        3.47        8.52      5.14 o 
  -4  15   3        2.69       -1.86      3.96 o 
  -3  15   3       25.91       18.13      5.48 o 
  -2  15   3       77.87       81.37      7.93 o 
  -1  15   3       79.44       81.45      7.93 o 
   0  15   3       36.01       42.58      6.16 o 
   1  15   3        0.09        0.17      3.12 o 
   2  15   3        4.09        5.31      3.92 o 
   3  15   3        1.86       -1.73      2.45 o 
   4  15   3      147.92      154.39      9.87 o 
   5  15   3       89.14       86.57     12.44 o 
   6  15   3       81.65       75.94      7.25 o 
   7  15   3       34.59       52.31      5.41 o 
   8  15   3       15.87       23.10      5.65 o 
   9  15   3       24.16       18.21      5.48 o 
  -2  16   3        8.19       12.39      5.14 o 
  -1  16   3       63.97       51.94      7.25 o 
   0  16   3       63.24       58.26      7.17 o 
   1  16   3        6.60        3.20      3.96 o 
   2  16   3        5.38        4.81      4.05 o 
   3  16   3       16.76       12.31      4.81 o 
   4  16   3       14.22       15.51      4.89 o 
   5  16   3       32.34       40.73      6.24 o 
   6  16   3       26.32       24.20      5.57 o 
   0  17   3       43.13       42.67      7.17 o 
   1  17   3       59.46       56.58      7.50 o 
   2  17   3        3.54        1.94      4.05 o 
   3  17   3       12.46       12.73      4.97 o 
   4  17   3        8.80       11.38      4.64 o 
   5  17   3        9.26       17.54      5.40 o 
  -2 -16   4        0.05        4.97      4.72 o 
  -1 -16   4        8.60       11.13      5.40 o 
  -3 -15   4       27.57       29.68      5.90 o 
  -2 -15   4       10.65       14.84      4.97 o 
  -1 -15   4        0.43       -0.59      3.96 o 
   0 -15   4       12.87       10.20      5.14 o 
   1 -15   4       28.52       30.95      6.07 o 
  -6 -14   4        8.77       -2.19      4.47 o 
  -5 -14   4        5.50       10.46      4.97 o 
  -4 -14   4        1.50       -0.51      3.88 o 
  -3 -14   4       29.55       22.43      5.14 o 
  -2 -14   4       15.14       14.67      4.89 o 
  -1 -14   4        1.08        3.71      3.88 o 
   0 -14   4        0.51       -1.26      3.96 o 
   1 -14   4       18.74       22.93      5.73 o 
   2 -14   4       43.15       41.87      8.39 o 
   3 -14   4        3.76        3.20      3.88 o 
   4 -14   4        2.08       -3.79      3.79 o 
  -8 -13   4       26.29       30.86      6.58 o 
  -7 -13   4       73.41       60.88      7.76 o 
  -6 -13   4       12.84        4.38      4.55 o 
  -5 -13   4       10.59        7.25      4.47 o 
  -4 -13   4       31.79       45.67      4.18 o 
  -3 -13   4       11.74       11.71      2.87 o 
  -2 -13   4        2.94        5.23      3.88 o 
  -1 -13   4       15.38       21.08      4.89 o 
   0 -13   4        0.36        7.25      4.05 o 
   1 -13   4        0.30       -2.28      3.54 o 
   2 -13   4       13.64       17.56      4.09 o 
   3 -13   4       39.79       50.61      4.73 o 
   4 -13   4       15.92       11.30      4.64 o 
   5 -13   4        0.25        1.43      4.47 o 
   6 -13   4        1.14        2.53      4.13 o 
  -9 -12   4        1.60        3.00      3.35 o 
  -8 -12   4       10.97       14.05      5.82 o 
  -7 -12   4       16.39       12.99      4.89 o 
  -6 -12   4       83.17       90.90      8.26 o 
  -5 -12   4        2.72        0.59      3.54 o 
  -4 -12   4       83.38      100.41      7.29 o 
  -3 -12   4      156.32      154.65      6.41 o 
  -2 -12   4       50.76       59.79      4.29 o 
  -1 -12   4        3.38       -1.60      3.29 o 
   0 -12   4        5.17        0.34      3.29 o 
   1 -12   4        3.06        1.97      2.29 o 
   2 -12   4        1.56        2.06      1.75 o 
   3 -12   4       46.04       62.50      3.90 o 
   4 -12   4       26.69       26.69      4.62 o 
   5 -12   4       43.35       42.24      6.32 o 
   6 -12   4        0.25        0.17      3.63 o 
   7 -12   4        3.54        6.83      4.22 o 
 -12 -11   4       13.13        3.20     10.29 o 
 -11 -11   4        2.77       -3.79      7.08 o 
 -10 -11   4        0.15        2.49      3.64 o 
  -9 -11   4        0.07       -1.75      2.70 o 
  -8 -11   4       59.37       54.95      5.73 o 
  -7 -11   4       20.08       20.66      5.14 o 
  -6 -11   4       69.12       83.22      7.67 o 
  -5 -11   4       37.41       42.31      3.79 o 
  -4 -11   4        0.21        3.26      2.23 o 
  -3 -11   4       77.51       86.27      9.15 o 
  -2 -11   4      376.31      402.04     10.08 o 
  -1 -11   4      133.45      122.63      5.49 o 
   0 -11   4       37.12       37.31      3.47 o 
   1 -11   4        8.82        7.11      2.06 o 
   2 -11   4       14.70       19.73      2.39 o 
   3 -11   4        2.53       -1.53      1.53 o 
   4 -11   4       40.50       43.95      2.99 o 
   5 -11   4      104.96      133.37      7.94 o 
   6 -11   4       21.08       20.83      5.14 o 
   7 -11   4        1.30       -0.42      3.46 o 
   8 -11   4       15.92       28.92      5.99 o 
   9 -11   4       24.13       24.20      6.07 o 
 -13 -10   4        3.79        0.51      9.70 o 
 -12 -10   4       11.65        6.02      7.97 o 
 -11 -10   4       35.38       38.80      5.65 o 
 -10 -10   4        5.88        3.43      3.82 o 
  -9 -10   4       14.99       12.99      3.04 o 
  -8 -10   4       27.12       19.40      3.35 o 
  -7 -10   4       59.15       64.59      6.91 o 
  -6 -10   4       44.76       54.72      6.49 o 
  -5 -10   4      119.47      112.12      9.91 o 
  -4 -10   4      169.14      186.14     12.39 o 
  -3 -10   4       38.89       26.89      2.98 o 
  -2 -10   4      289.34      281.38     10.46 o 
  -1 -10   4      330.09      346.58      8.88 o 
   0 -10   4      530.23      518.60      9.23 o 
   1 -10   4      155.55      160.21      4.34 o 
   2 -10   4       27.15       32.75      2.71 o 
   3 -10   4       22.89       23.27      2.24 o 
   4 -10   4       28.19       33.35      2.56 o 
   5 -10   4       34.65       42.90      2.91 o 
   6 -10   4      119.69      130.30     16.99 o 
   7 -10   4       53.46       48.40      6.24 o 
   8 -10   4        3.16       -0.67      3.71 o 
   9 -10   4       17.81       16.44      5.23 o 
  10 -10   4       35.14       52.53      7.67 o 
 -13  -9   4        1.18        2.61     10.20 o 
 -12  -9   4       11.57       12.31      6.02 o 
 -11  -9   4       53.52       60.26      6.49 o 
 -10  -9   4      107.80       98.80      7.37 o 
  -9  -9   4        0.04        0.44      2.44 o 
  -8  -9   4       47.62       53.42      4.26 o 
  -7  -9   4      121.82      136.46      7.06 o 
  -6  -9   4      105.77       94.53      5.07 o 
  -5  -9   4      169.88      195.47      6.61 o 
  -4  -9   4      102.09       99.96      4.80 o 
  -3  -9   4       11.71       11.84      2.35 o 
  -2  -9   4       54.45       52.85      3.58 o 
  -1  -9   4      222.35      255.91      7.15 o 
   0  -9   4      971.15     1042.36     12.63 o 
   1  -9   4      387.42      392.92      6.57 o 
   2  -9   4      246.98      254.97      5.32 o 
   3  -9   4       62.55       55.75      2.77 o 
   4  -9   4        7.48        8.92      1.78 o 
   5  -9   4      111.45       94.62      3.80 o 
   6  -9   4      158.98      160.62      5.56 o 
   7  -9   4       16.87       14.17      3.16 o 
   8  -9   4       39.46       42.08      6.24 o 
   9  -9   4        2.27       -0.34      3.63 o 
  10  -9   4       19.66       30.52      6.16 o 
  11  -9   4       18.82        9.95      4.81 o 
 -13  -8   4       12.37       15.43     10.54 o 
 -12  -8   4        0.77        2.10      3.94 o 
 -11  -8   4        3.64       -3.09      3.09 o 
 -10  -8   4       68.52       65.72     12.45 o 
  -9  -8   4      110.90      119.61      7.29 o 
  -8  -8   4       15.68       14.31      2.83 o 
  -7  -8   4       12.91       10.44      2.55 o 
  -6  -8   4       18.05       17.94      2.39 o 
  -5  -8   4      393.00      443.02      9.13 o 
  -4  -8   4      137.76      124.68      3.44 o 
  -3  -8   4      193.17      215.28      4.84 o 
  -2  -8   4      166.97      130.29      5.00 o 
  -1  -8   4       29.58       20.39      3.63 o 
   0  -8   4      202.29      182.41      3.85 o 
   1  -8   4     1179.79     1153.92     11.99 o 
   2  -8   4     1236.49     1339.37     15.47 o 
   3  -8   4        7.67        5.92      1.45 o 
   4  -8   4        0.24       -1.18      1.18 o 
   5  -8   4      210.59      199.85      4.94 o 
   6  -8   4      181.54      170.25      8.39 o 
   7  -8   4       20.68       15.09      3.01 o 
   8  -8   4       10.79        9.66      2.70 o 
   9  -8   4        8.08        3.96      4.05 o 
  10  -8   4        0.10        3.79      4.13 o 
  11  -8   4        4.13        7.17      4.64 o 
 -13  -7   4        0.02        0.71      6.73 o 
 -12  -7   4        0.04        0.75      3.72 o 
 -11  -7   4        0.39       -2.85      2.85 o 
 -10  -7   4       31.52       37.30      6.33 o 
  -9  -7   4      137.13      135.76      7.48 o 
  -8  -7   4      247.28      232.33      8.43 o 
  -7  -7   4       14.66       14.43      3.48 o 
  -6  -7   4       68.46       68.63      3.63 o 
  -5  -7   4      690.14      677.90     13.58 o 
  -4  -7   4       16.46       11.15      1.94 o 
  -3  -7   4      135.74      121.50      5.26 o 
  -2  -7   4       24.36       19.53      1.72 o 
  -1  -7   4       69.04       58.05      2.06 o 
   0  -7   4        0.37        3.00      0.97 o 
   1  -7   4      569.76      563.93      7.61 o 
   2  -7   4      697.09      664.48      8.85 o 
   3  -7   4      865.91      803.77     10.38 o 
   4  -7   4       95.80      100.40      3.32 o 
   5  -7   4       18.83       17.35      2.09 o 
   6  -7   4      397.41      397.99      8.14 o 
   7  -7   4      464.81      489.61     11.71 o 
   8  -7   4        0.79        1.99      2.28 o 
   9  -7   4        5.89        4.79      2.59 o 
  10  -7   4       10.07        8.60      4.30 o 
  11  -7   4        0.69        3.20      3.79 o 
  12  -7   4        2.64        3.88      4.38 o 
 -14  -6   4       10.38       33.90     11.80 o 
 -13  -6   4        5.34        7.27      4.16 o 
 -12  -6   4        0.52       -3.04      3.04 o 
 -11  -6   4        5.56        0.75      3.14 o 
 -10  -6   4        5.78        5.10      3.12 o 
  -9  -6   4       47.53       44.21      4.82 o 
  -8  -6   4      386.70      405.00     11.76 o 
  -7  -6   4      419.11      404.13      9.34 o 
  -6  -6   4      118.62      106.07      4.06 o 
  -5  -6   4      201.52      200.80      5.31 o 
  -4  -6   4     1726.81     1747.71     23.61 o 
  -3  -6   4      573.47      574.70      9.87 o 
  -2  -6   4      261.77      300.44      5.04 o 
  -1  -6   4      157.09      153.11      3.73 o 
   0  -6   4      493.80      489.15      5.20 o 
   1  -6   4       38.93       46.83      1.86 o 
   2  -6   4      263.91      235.71      4.30 o 
   3  -6   4     1598.06     1532.74     16.83 o 
   4  -6   4       88.39      103.30      3.17 o 
   5  -6   4        0.74       -0.55      1.33 o 
   6  -6   4       13.16       19.91      2.09 o 
   7  -6   4      414.19      449.58     12.02 o 
   8  -6   4      165.73      185.29     21.25 o 
   9  -6   4       28.72       22.42      7.04 o 
  10  -6   4       12.35       10.42      2.92 o 
  11  -6   4        0.00       -2.61      3.46 o 
  12  -6   4        0.75       -2.45      3.79 o 
  13  -6   4        9.31       14.76      4.97 o 
 -14  -5   4        3.65       14.08      9.11 o 
 -13  -5   4       32.36       25.89      5.08 o 
 -12  -5   4       11.17       20.73      4.65 o 
 -11  -5   4       27.28       24.36      4.39 o 
 -10  -5   4       69.42       54.49      8.57 o 
  -9  -5   4       21.47       23.06      3.86 o 
  -8  -5   4      133.18      120.08      6.89 o 
  -7  -5   4      483.48      472.80     18.54 o 
  -6  -5   4      387.59      418.19      7.81 o 
  -5  -5   4      705.41      713.13     14.91 o 
  -4  -5   4      676.06      678.48     11.34 o 
  -3  -5   4     2306.39     2343.14     29.75 o 
  -2  -5   4     8311.52     9219.99    105.50 o 
  -1  -5   4     5290.87     5945.50     57.87 o 
   0  -5   4       20.17       19.09      0.94 o 
   1  -5   4      141.29      170.36      2.85 o 
   2  -5   4      261.32      239.18      4.11 o 
   3  -5   4      781.86      806.31     11.29 o 
   4  -5   4     1070.59     1019.73     13.88 o 
   5  -5   4     1805.23     1757.32     29.04 o 
   6  -5   4        9.08        5.67      1.90 o 
   7  -5   4      102.29      112.68      6.49 o 
   8  -5   4      295.47      295.29      8.57 o 
   9  -5   4       98.25      107.08      5.66 o 
  10  -5   4        0.22        0.99      2.24 o 
  11  -5   4        0.68       -1.70      2.26 o 
  12  -5   4        0.19        0.34      3.88 o 
  13  -5   4        1.30        1.26      3.96 o 
 -14  -4   4        5.91        4.47      8.01 o 
 -13  -4   4       18.92       15.64      4.32 o 
 -12  -4   4       57.17       48.14      5.58 o 
 -11  -4   4       21.10       22.81      4.22 o 
 -10  -4   4       12.95        4.85      5.64 o 
  -9  -4   4      131.51      127.69     11.16 o 
  -8  -4   4      186.66      170.43      6.11 o 
  -7  -4   4      247.79      264.28      7.46 o 
  -6  -4   4      982.10     1003.78     14.67 o 
  -5  -4   4      391.01      383.11      7.21 o 
  -4  -4   4      133.66      120.86      3.64 o 
  -3  -4   4      288.94      340.39      6.57 o 
  -2  -4   4    13525.54    14242.81    135.28 o 
  -1  -4   4    11589.79    12199.60    116.33 o 
   0  -4   4     2139.90     2203.95     41.49 o 
   1  -4   4      116.41       99.20      2.20 o 
   2  -4   4      130.39      107.09      2.23 o 
   3  -4   4     1191.25     1342.44     26.52 o 
   4  -4   4      976.79      991.58     32.59 o 
   5  -4   4      758.57      777.09     12.85 o 
   6  -4   4      318.30      313.31     15.34 o 
   7  -4   4      522.85      564.65     16.46 o 
   8  -4   4      215.21      211.73      9.53 o 
   9  -4   4      202.33      194.10      9.53 o 
  10  -4   4       75.44       54.81      5.90 o 
  11  -4   4       15.73       10.01      2.86 o 
  12  -4   4        1.65        7.08      4.22 o 
  13  -4   4        0.12       -3.37      3.37 o 
  14  -4   4        0.72        1.52      4.22 o 
 -14  -3   4        0.00        7.67      8.35 o 
 -13  -3   4        6.06        3.24      3.66 o 
 -12  -3   4       50.91       56.02      9.88 o 
 -11  -3   4      174.61      175.25     14.33 o 
 -10  -3   4      101.47      139.65     12.40 o 
  -9  -3   4        0.12        0.91      4.15 o 
  -8  -3   4       65.03       64.70      4.11 o 
  -7  -3   4      623.61      588.07     14.44 o 
  -6  -3   4      234.84      215.63      6.29 o 
  -5  -3   4      181.11      176.97      7.56 o 
  -4  -3   4     1017.42     1005.89     16.42 o 
  -3  -3   4       73.61      102.76      3.84 o 
  -2  -3   4      645.78      588.36     11.50 o 
  -1  -3   4     4285.75     4800.02     46.77 o 
   0  -3   4     6372.66     7059.21     92.08 o 
   1  -3   4       11.12        4.83      1.05 o 
   2  -3   4       57.44       91.00      2.38 o 
   3  -3   4      404.59      424.36      6.37 o 
   4  -3   4     2239.79     2133.46     30.37 o 
   5  -3   4       98.73      109.70      3.70 o 
   6  -3   4     1083.34     1068.84     23.99 o 
   7  -3   4      334.98      339.17      8.48 o 
   8  -3   4       21.12       27.60      5.27 o 
   9  -3   4       35.47       27.21      7.63 o 
  10  -3   4      294.64      306.50     12.39 o 
  11  -3   4       30.81       29.09      4.89 o 
  12  -3   4       27.27       32.55      5.48 o 
  13  -3   4        0.90       -0.59      3.79 o 
  14  -3   4        2.60        2.02      4.47 o 
 -14  -2   4        2.94        4.81      8.26 o 
 -13  -2   4        0.36       -0.16      6.21 o 
 -12  -2   4        6.66        8.18      6.27 o 
 -11  -2   4      123.22      125.09     14.67 o 
 -10  -2   4      360.98      384.21     25.51 o 
  -9  -2   4      292.18      329.95     16.17 o 
  -8  -2   4        5.28        7.42      2.20 o 
  -7  -2   4      716.54      606.24     28.17 o 
  -6  -2   4       91.52       81.42      3.92 o 
  -5  -2   4     1566.55     1583.18     26.45 o 
  -4  -2   4      489.18      458.78      9.22 o 
  -3  -2   4      100.03      136.76      4.27 o 
  -2  -2   4       45.58       35.35      1.33 o 
  -1  -2   4       82.99       48.99      1.79 o 
   0  -2   4      433.83      355.76      6.13 o 
   1  -2   4     5237.67     5343.84     70.09 o 
   2  -2   4     1943.15     2076.26     50.17 o 
   3  -2   4      320.45      265.72      4.40 o 
   4  -2   4     2472.19     2450.62     27.59 o 
   5  -2   4      342.57      308.61      6.38 o 
   6  -2   4     1031.96     1023.60     19.29 o 
   7  -2   4       41.58       52.59      4.64 o 
   8  -2   4      788.13      702.52     17.14 o 
   9  -2   4       18.53       10.30      5.06 o 
  10  -2   4      169.67      180.61     26.48 o 
  11  -2   4      128.45      131.89     13.03 o 
  12  -2   4       87.01      102.45      7.76 o 
  13  -2   4       14.12       13.15      4.55 o 
  15  -2   4        4.21        2.95      4.81 o 
 -14  -1   4        0.51       -5.40      6.83 o 
 -13  -1   4        1.63       -1.05      6.03 o 
 -12  -1   4        0.85       19.71      7.00 o 
 -11  -1   4        2.49       -1.52      4.88 o 
 -10  -1   4      270.99      258.08     15.19 o 
  -9  -1   4      651.10      669.31     23.94 o 
  -8  -1   4       57.59       49.75      3.69 o 
  -7  -1   4      181.88      192.08      6.27 o 
  -6  -1   4     1267.53     1266.21     20.58 o 
  -5  -1   4     1788.61     1616.30     24.37 o 
  -4  -1   4     2870.92     2790.19     33.74 o 
  -3  -1   4      557.89      556.74     11.71 o 
  -2  -1   4      138.58      136.90      2.67 o 
  -1  -1   4      353.03      357.94      5.30 o 
   0  -1   4     3893.02     4143.47     54.42 o 
   1  -1   4     5074.17     4996.70     90.14 o 
   2  -1   4     3730.10     4025.92     73.61 o 
   3  -1   4        2.86        3.79      0.97 o 
   4  -1   4      233.92      270.47      5.46 o 
   5  -1   4     1228.85     1116.26     24.30 o 
   6  -1   4     1460.65     1556.41     28.87 o 
   7  -1   4      315.52      279.08      9.07 o 
   8  -1   4       43.26       36.07      3.79 o 
   9  -1   4       85.90       74.95      5.40 o 
  10  -1   4       42.88       38.16      8.81 o 
  11  -1   4       92.20      123.13      7.40 o 
  12  -1   4       26.41       25.01      4.63 o 
  13  -1   4       36.29       35.19      5.20 o 
 -14   0   4        2.51        5.65      8.68 o 
 -13   0   4        0.05        0.08      6.32 o 
 -12   0   4        8.18        5.73      6.04 o 
 -11   0   4        6.30       13.44      6.10 o 
 -10   0   4       53.68       54.45      8.33 o 
  -9   0   4      429.46      445.39     16.48 o 
  -8   0   4      614.92      597.75     12.97 o 
  -7   0   4      236.43      247.98      7.31 o 
  -6   0   4      489.43      525.51     15.15 o 
  -5   0   4     2556.65     2563.36     28.75 o 
  -4   0   4     5863.37     6260.56     64.77 o 
  -3   0   4     2466.91     2374.90     29.50 o 
  -2   0   4      456.24      484.65     11.08 o 
  -1   0   4        7.26        0.78      0.93 o 
   0   0   4     1712.38     1589.51     29.68 o 
   1   0   4     5867.27     6219.26     84.29 o 
   2   0   4     2164.84     2213.47     41.65 o 
   3   0   4     4959.99     5056.56     91.99 o 
   4   0   4      451.77      416.62     10.79 o 
   5   0   4      561.97      445.14      9.09 o 
   6   0   4       32.20       20.03      2.75 o 
   7   0   4     1655.65     1696.08     31.40 o 
   8   0   4       73.49       74.24      8.05 o 
   9   0   4        0.16        0.97      2.29 o 
  10   0   4        1.44        1.30      2.61 o 
  11   0   4       48.11       58.60     10.71 o 
  12   0   4        0.11       -1.71      2.94 o 
  13   0   4       17.74       20.74      6.45 o 
  14   0   4       23.74       36.43     19.98 o 
 -13   1   4       13.36       16.02      9.02 o 
 -12   1   4        7.51       15.68      7.84 o 
 -11   1   4       86.64       90.78     10.29 o 
 -10   1   4       66.45       65.56      4.82 o 
  -9   1   4       18.19       21.98      5.26 o 
  -8   1   4      731.42      811.87     16.11 o 
  -7   1   4      177.06      184.76      9.08 o 
  -6   1   4       95.29       90.96      3.12 o 
  -5   1   4       90.52      104.54      3.24 o 
  -4   1   4     3901.10     4052.35     43.03 o 
  -3   1   4     5500.03     5662.62     58.32 o 
  -2   1   4     1283.54     1202.73     15.11 o 
  -1   1   4      978.49     1150.03     16.26 o 
   0   1   4      483.69      417.49      8.39 o 
   1   1   4     3148.14     3372.95     61.38 o 
   2   1   4        8.04        2.28      1.10 o 
   3   1   4    15077.37    15423.99    273.79 o 
   4   1   4     3178.29     3824.99     70.83 o 
   5   1   4     2413.18     2576.13     57.25 o 
   6   1   4      255.56      261.89      7.95 o 
   7   1   4     3728.25     3504.77     57.64 o 
   8   1   4     1246.77     1237.92     24.91 o 
   9   1   4      684.30      669.20     16.86 o 
  10   1   4       12.97       12.93      7.21 o 
  11   1   4        1.87       -0.68      5.99 o 
  12   1   4        7.37        5.14      6.53 o 
  13   1   4       22.67        4.55     15.09 o 
  14   1   4       13.71        7.17     17.03 o 
  15   1   4       11.77       18.97     19.22 o 
 -11   2   4        0.98       -3.63      5.31 o 
 -10   2   4       54.27       45.66      4.72 o 
  -9   2   4      179.34      174.46      6.91 o 
  -8   2   4      212.94      255.43     13.24 o 
  -7   2   4      400.35      402.67      6.32 o 
  -6   2   4      249.10      264.10      4.60 o 
  -5   2   4      115.43       94.37      2.56 o 
  -4   2   4      538.44      507.70      6.48 o 
  -3   2   4     3944.60     4225.54     56.91 o 
  -2   2   4     7296.82     7061.88     79.48 o 
  -1   2   4        9.77       14.39      1.13 o 
   0   2   4       76.65       57.03      2.15 o 
   1   2   4       23.18       29.01      2.19 o 
   2   2   4     1818.97     1665.99     31.87 o 
   3   2   4     1582.42     1518.56     43.80 o 
   4   2   4     2600.45     2908.26     35.49 o 
   5   2   4     3291.73     3395.83     61.16 o 
   6   2   4        9.77        0.62      1.34 o 
   7   2   4       49.64       47.82      8.56 o 
   8   2   4     1928.64     1939.69     58.14 o 
   9   2   4      795.16      701.09     18.93 o 
  10   2   4       47.24       57.55     10.03 o 
  11   2   4        0.20       -3.33      7.00 o 
  12   2   4       23.85       30.78      4.45 o 
  13   2   4        5.49        5.14     13.83 o 
  14   2   4        4.30        1.52     16.02 o 
  15   2   4        9.34       10.12     18.80 o 
 -10   3   4        1.91        7.00      3.71 o 
  -9   3   4      244.98      239.39      9.03 o 
  -8   3   4       63.16       62.46      4.58 o 
  -7   3   4      574.88      587.20     14.34 o 
  -6   3   4      289.80      281.19      7.42 o 
  -5   3   4      926.87      898.02     10.52 o 
  -4   3   4      455.01      437.71      5.97 o 
  -3   3   4      156.28      121.69      2.70 o 
  -2   3   4     4600.12     4567.15     49.88 o 
  -1   3   4    12386.49    12516.59    118.19 o 
   0   3   4     9702.56    10222.40    108.80 o 
   1   3   4      354.79      453.70      7.68 o 
   2   3   4     2457.94     2498.18     33.97 o 
   3   3   4      712.12      704.85      9.06 o 
   4   3   4     1149.80     1062.00     12.49 o 
   5   3   4      481.44      485.52      6.88 o 
   6   3   4      246.76      235.96      5.27 o 
   7   3   4      240.82      212.97     12.70 o 
   8   3   4     1011.20      980.29     18.62 o 
   9   3   4      103.50      105.40      5.61 o 
  10   3   4       44.49       51.87     11.34 o 
  11   3   4        2.11        3.83      2.77 o 
  12   3   4       27.84       10.71     15.77 o 
  13   3   4        0.85       -2.61     13.32 o 
  14   3   4        3.83        4.30     15.77 o 
 -11   4   4      134.53      140.81     10.03 o 
 -10   4   4       23.49       33.39      5.57 o 
  -9   4   4        9.77       24.37      4.55 o 
  -8   4   4      179.48      160.02      6.01 o 
  -7   4   4      583.07      563.76      8.72 o 
  -6   4   4      250.37      252.92      5.73 o 
  -5   4   4        7.01        7.95      1.16 o 
  -4   4   4      242.47      230.31      4.31 o 
  -3   4   4       28.26       23.99      1.54 o 
  -2   4   4      319.93      322.88      5.41 o 
  -1   4   4     1522.33     1288.71     13.85 o 
   0   4   4     9880.82    10393.18    110.93 o 
   1   4   4     1022.06     1131.82     24.37 o 
   2   4   4      836.54      827.60     20.07 o 
   3   4   4     2915.71     3264.06     39.45 o 
   4   4   4     4152.96     4023.39     41.13 o 
   5   4   4      610.04      662.66      8.82 o 
   6   4   4      742.30      781.33     13.68 o 
   7   4   4      101.61       99.13      5.89 o 
   8   4   4       64.69       67.06      6.27 o 
   9   4   4      192.37      226.11      7.10 o 
  10   4   4      647.62      617.57     26.05 o 
  11   4   4      104.79      105.87      6.04 o 
  12   4   4       13.94        9.28     14.17 o 
  13   4   4        0.39       -1.52     13.32 o 
  14   4   4       35.13       52.87     21.67 o 
  15   4   4        0.19        9.19     18.55 o 
 -11   5   4       59.18       75.63      7.93 o 
 -10   5   4       93.22       91.23      8.09 o 
  -9   5   4       42.10       32.29      5.31 o 
  -8   5   4       66.04       60.61      3.64 o 
  -7   5   4      197.57      199.97      9.77 o 
  -6   5   4      429.05      462.76      8.31 o 
  -5   5   4      233.32      249.27      4.96 o 
  -4   5   4        1.03        0.22      1.11 o 
  -3   5   4       45.62       33.04      4.01 o 
  -2   5   4      100.60       99.60      3.48 o 
  -1   5   4     3779.06     3783.18     43.35 o 
   0   5   4     1484.68     1298.25     19.30 o 
   1   5   4     3631.51     3799.07     51.07 o 
   2   5   4       41.40       38.55      3.37 o 
   3   5   4     3561.50     3586.03     33.28 o 
   4   5   4     4610.42     4870.18     49.48 o 
   5   5   4     1425.68     1443.91     19.63 o 
   6   5   4     2832.86     2834.00     30.45 o 
   7   5   4        8.28        8.73      1.32 o 
   8   5   4        3.03        2.99      2.49 o 
   9   5   4       67.74       92.75      3.91 o 
  10   5   4       49.48       48.07      4.18 o 
  11   5   4      225.71      217.63     31.79 o 
  12   5   4      228.26      170.33     30.10 o 
  13   5   4        0.41       -7.84     11.38 o 
  14   5   4        1.34       -6.75     14.33 o 
  15   5   4       18.47       14.08     17.71 o 
 -11   6   4        1.34       -2.70      3.88 o 
 -10   6   4       98.31      130.27      9.61 o 
  -9   6   4      169.70      221.43      9.00 o 
  -8   6   4       49.75       44.47      2.69 o 
  -7   6   4       68.85       70.99      3.51 o 
  -6   6   4      899.58      938.09     14.00 o 
  -5   6   4     1340.88     1332.55     21.64 o 
  -4   6   4      562.49      596.54     11.51 o 
  -3   6   4      500.40      484.73     11.64 o 
  -2   6   4        1.24        6.00      1.90 o 
  -1   6   4      720.56      780.70     11.10 o 
   0   6   4     1042.28     1068.41     20.66 o 
   1   6   4     6000.91     6426.40    154.50 o 
   2   6   4     1927.63     2050.32     75.72 o 
   3   6   4      791.64      856.14      9.78 o 
   4   6   4      691.51      816.17      9.54 o 
   5   6   4     2378.86     2153.78     23.86 o 
   6   6   4     1173.82     1132.41     14.11 o 
   7   6   4      758.65      774.72     10.69 o 
   8   6   4        3.64        6.19      1.37 o 
   9   6   4      428.90      390.14     12.52 o 
  10   6   4       36.76       32.86      3.03 o 
  11   6   4      107.54      149.33     28.08 o 
  12   6   4       84.99      110.12     27.07 o 
  13   6   4       15.71       22.43     18.89 o 
  14   6   4       17.36       31.28     20.24 o 
  15   6   4        4.53       -5.99     14.50 o 
 -11   7   4        5.97       -2.11      3.96 o 
 -10   7   4       24.72       32.80      5.73 o 
  -9   7   4       67.24       83.39      3.85 o 
  -8   7   4      174.26      160.18      5.67 o 
  -7   7   4       88.03      106.21      4.41 o 
  -6   7   4      389.72      400.55      9.96 o 
  -5   7   4     1052.29     1050.03     18.51 o 
  -4   7   4     2790.05     2587.21     37.93 o 
  -3   7   4     1205.61     1226.67     19.99 o 
  -2   7   4       17.85       21.53      2.17 o 
  -1   7   4        4.77        7.89      1.26 o 
   0   7   4     1387.18     1586.76     23.88 o 
   1   7   4     2220.79     2182.71     31.35 o 
   2   7   4     2075.03     2221.57     31.10 o 
   3   7   4      864.47      790.82     13.53 o 
   4   7   4      372.01      440.34      6.28 o 
   5   7   4      149.51      132.25      3.22 o 
   6   7   4      657.27      684.88      9.71 o 
   7   7   4     1048.67     1012.41     17.38 o 
   8   7   4        1.21        6.47      2.30 o 
   9   7   4        1.92        3.34      1.76 o 
  10   7   4        7.31        9.24      3.67 o 
  11   7   4       64.18       69.21      8.56 o 
  12   7   4        6.33       19.73     16.78 o 
  13   7   4       41.63       16.53     17.62 o 
  14   7   4       28.08       21.25     21.08 o 
  15   7   4        8.27      -15.01     17.29 o 
 -11   8   4       16.03        1.26      4.72 o 
 -10   8   4       15.23        6.32      4.81 o 
  -9   8   4        6.43        6.37      2.98 o 
  -8   8   4       47.71       53.39      3.21 o 
  -7   8   4      100.73       85.25      4.29 o 
  -6   8   4       26.46       25.95      3.28 o 
  -5   8   4      100.55       98.88      4.98 o 
  -4   8   4     1133.56     1070.61     22.68 o 
  -3   8   4     1140.88     1091.46     20.87 o 
  -2   8   4      572.83      583.41     17.03 o 
  -1   8   4        0.34        2.99      1.21 o 
   0   8   4      778.67      793.59     31.07 o 
   1   8   4      591.71      557.60     10.65 o 
   2   8   4      702.47      750.89     13.14 o 
   3   8   4     1690.58     1669.56     20.58 o 
   4   8   4     1051.40     1080.17     13.74 o 
   5   8   4       49.97       40.81      1.99 o 
   6   8   4      249.27      246.02      5.18 o 
   7   8   4      712.77      755.46     10.87 o 
   8   8   4      339.55      312.38      6.16 o 
   9   8   4      301.51      286.97      7.70 o 
  10   8   4        4.43       -2.03      3.04 o 
  11   8   4        0.41        0.74      2.96 o 
  12   8   4       57.10       38.03     20.83 o 
  13   8   4        0.20       20.41     18.55 o 
  14   8   4        0.03        3.46     17.03 o 
  15   8   4       19.08       35.50     24.12 o 
 -10   9   4       20.00       21.16      5.82 o 
  -9   9   4       53.72       43.30      5.94 o 
  -8   9   4       27.30       25.27      3.79 o 
  -7   9   4        4.59       -1.61      2.02 o 
  -6   9   4      104.84      110.34      6.24 o 
  -5   9   4        0.54       -1.60      1.85 o 
  -4   9   4       29.92       38.68      3.54 o 
  -3   9   4      702.20      670.38     13.68 o 
  -2   9   4     1821.90     1740.19     27.38 o 
  -1   9   4      125.41      127.22      4.28 o 
   0   9   4      103.68      116.31     14.97 o 
   1   9   4     1449.49     1449.81     22.83 o 
   2   9   4      899.84      880.42     15.51 o 
   3   9   4      244.08      266.37      5.62 o 
   4   9   4      996.94      937.31     13.15 o 
   5   9   4      541.74      552.88      8.18 o 
   6   9   4        2.12        5.06      1.58 o 
   7   9   4        6.03        9.46      3.37 o 
   8   9   4      753.77      778.02     11.52 o 
   9   9   4      973.84      962.86     17.26 o 
  10   9   4       51.29       35.69      7.59 o 
  11   9   4       24.03       27.76      4.65 o 
  12   9   4       62.41       68.91      6.33 o 
  13   9   4        6.18        4.97     16.78 o 
  14   9   4        0.73      -11.80     15.43 o 
  -9  10   4       67.22       63.99      5.45 o 
  -8  10   4       91.33       98.84      6.14 o 
  -7  10   4      140.24      148.15      9.87 o 
  -6  10   4       20.75       22.42      3.96 o 
  -5  10   4        0.08        0.41      2.11 o 
  -4  10   4        1.99        3.68      4.55 o 
  -3  10   4      271.19      275.57      8.34 o 
  -2  10   4      757.33      787.55     26.64 o 
  -1  10   4      822.04      763.14     14.74 o 
   0  10   4      218.05      218.79     11.17 o 
   1  10   4      508.11      468.85     15.56 o 
   2  10   4     1369.12     1323.42     32.97 o 
   3  10   4      449.35      450.92      8.05 o 
   4  10   4      459.34      457.00      8.14 o 
   5  10   4        0.41        0.23      1.19 o 
   6  10   4       31.38       27.08      2.22 o 
   7  10   4       35.83       34.38      2.74 o 
   8  10   4      238.69      255.20     15.13 o 
   9  10   4      474.35      459.59     10.77 o 
  10  10   4      332.02      315.26      8.81 o 
  11  10   4        2.58       -1.26      3.12 o 
  12  10   4       10.15       11.60      5.99 o 
  13  10   4        7.05       21.84     22.60 o 
  14  10   4       22.55       28.50     22.51 o 
  -9  11   4        8.51       15.08      7.46 o 
  -8  11   4       58.31       67.27      5.68 o 
  -7  11   4      184.76      210.80     12.23 o 
  -6  11   4       83.27       90.14      8.18 o 
  -5  11   4       21.31       21.20      3.46 o 
  -4  11   4        0.07       -2.03      2.03 o 
  -3  11   4       42.09       43.22      3.79 o 
  -2  11   4      202.94      190.50      6.97 o 
  -1  11   4      690.52      632.12     26.86 o 
   0  11   4      634.52      622.18     12.96 o 
   1  11   4      384.32      366.06      9.05 o 
   2  11   4      199.80      177.30      9.15 o 
   3  11   4      921.73      876.71     15.93 o 
   4  11   4      383.15      385.86      7.61 o 
   5  11   4      194.97      183.26      7.46 o 
   6  11   4       13.66       15.46      1.90 o 
   7  11   4       66.82       59.87      2.85 o 
   8  11   4        1.45       -1.93      1.93 o 
   9  11   4       71.58       73.59      5.86 o 
  10  11   4      166.65      158.04     30.61 o 
  11  11   4       27.13       20.45      8.56 o 
  12  11   4        6.41        8.74      4.35 o 
  13  11   4        4.81       -5.09      6.37 o 
  14  11   4       23.08       20.91     21.08 o 
  -8  12   4       27.83       35.59      4.83 o 
  -7  12   4       51.98       59.19      7.76 o 
  -6  12   4      159.02      173.19     11.47 o 
  -5  12   4       78.68       63.07      7.00 o 
  -4  12   4        0.23       -1.22      2.19 o 
  -3  12   4        2.92        6.00      2.57 o 
  -2  12   4       34.15       29.40      4.26 o 
  -1  12   4      258.76      252.00      7.99 o 
   0  12   4      376.68      361.31     25.13 o 
   1  12   4      850.63      824.19     16.01 o 
   2  12   4      549.89      561.06     13.15 o 
   3  12   4       17.83       22.85      5.02 o 
   4  12   4      502.99      486.97      9.13 o 
   5  12   4      828.50      794.71     12.64 o 
   6  12   4      330.11      347.78      6.82 o 
   7  12   4        8.53        3.63      2.29 o 
   8  12   4        0.04        0.21      1.92 o 
   9  12   4       57.96       55.09      4.50 o 
  10  12   4        5.38       10.03      4.22 o 
  11  12   4       29.20       29.01      5.48 o 
  12  12   4       44.47       49.93      6.56 o 
  13  12   4        1.05        1.77      3.95 o 
  14  12   4        1.03       26.64     23.69 o 
  -7  13   4       11.80       11.30      4.97 o 
  -6  13   4      109.37       83.56      8.43 o 
  -5  13   4      149.48      155.65     10.62 o 
  -4  13   4       68.80       64.67      7.42 o 
  -3  13   4        6.92        4.47      3.63 o 
  -2  13   4       48.97       42.34      6.70 o 
  -1  13   4       77.69       80.75      4.92 o 
   0  13   4      140.47      145.02      9.70 o 
   1  13   4      473.46      497.68     29.89 o 
   2  13   4      214.02      195.75      6.96 o 
   3  13   4      169.51      175.57     14.55 o 
   4  13   4        6.07        4.02      2.21 o 
   5  13   4      315.62      323.56     13.08 o 
   6  13   4      322.75      314.23      8.20 o 
   7  13   4      154.91      146.64      7.31 o 
   8  13   4       10.84       11.86      2.80 o 
   9  13   4        5.20       11.97      4.22 o 
  10  13   4        4.25        3.37      3.79 o 
  11  13   4        1.10       -2.53      3.88 o 
  12  13   4       15.34        9.53      4.72 o 
  -5  14   4      105.10       99.58      9.44 o 
  -4  14   4      173.14      157.68     11.05 o 
  -3  14   4       69.49       65.68      7.34 o 
  -2  14   4        3.14       -0.42      3.20 o 
  -1  14   4       40.84       33.64      5.48 o 
   0  14   4       70.20       72.60      4.83 o 
   1  14   4       69.29       62.56      4.43 o 
   2  14   4      190.62      160.13      6.62 o 
   3  14   4      131.19      134.82      6.01 o 
   4  14   4        1.88       -2.13      2.13 o 
   5  14   4       14.98       14.21      2.50 o 
   6  14   4      110.28      113.07      5.36 o 
   7  14   4      254.56      273.27      8.09 o 
   8  14   4       35.37       36.83      4.87 o 
   9  14   4        0.48        0.08      3.79 o 
  10  14   4       20.90       31.20      5.90 o 
  11  14   4        8.10       16.27      5.23 o 
  -3  15   4      110.13      116.53      9.70 o 
  -2  15   4       57.58       54.55      6.83 o 
  -1  15   4        0.91       -2.61      3.63 o 
   0  15   4      106.38      113.92      8.77 o 
   1  15   4       67.76       57.76      6.83 o 
   2  15   4       86.98       92.37      9.78 o 
   3  15   4       11.60       11.88      2.88 o 
   4  15   4       38.01       34.30      3.80 o 
   5  15   4        0.76        0.67      3.46 o 
   6  15   4       29.35       29.31      3.50 o 
   7  15   4       74.11       70.66      4.77 o 
   8  15   4      113.79      106.33      7.19 o 
   9  15   4       24.90       34.91      6.41 o 
  -2  16   4       88.90       81.37      8.52 o 
  -1  16   4       33.49       32.21      6.24 o 
   0  16   4        1.54       -1.35      3.96 o 
   1  16   4      104.45       80.10      8.18 o 
   2  16   4      152.17      147.73     10.03 o 
   3  16   4       35.01       29.01      5.90 o 
   4  16   4       16.39       13.41      4.97 o 
   5  16   4        2.45        2.19      3.63 o 
   6  16   4        7.65        9.44      4.97 o 
   0  17   4       41.83       62.48      7.67 o 
   1  17   4        0.71       -4.30      4.30 o 
   2  17   4       59.17       64.67      7.93 o 
   3  17   4       86.15       85.25      8.68 o 
   4  17   4       21.63       26.90      6.16 o 
   5  17   4        5.89        3.54      4.72 o 
   6  17   4        1.89        5.31      4.55 o 
  -3 -15   5        1.12       -3.63      3.63 o 
  -2 -15   5        5.25        5.90      4.81 o 
  -1 -15   5       16.32        7.42      5.06 o 
   0 -15   5       11.62        9.87      4.81 o 
   1 -15   5        6.18        9.19      5.14 o 
  -5 -14   5       38.69       37.94      6.32 o 
  -4 -14   5        0.03       -0.42      3.63 o 
  -3 -14   5        6.87        9.19      4.55 o 
  -2 -14   5        0.70        1.60      3.96 o 
  -1 -14   5        5.55        4.13      4.13 o 
   0 -14   5       17.80       24.03      5.57 o 
   1 -14   5        8.34        2.11      4.22 o 
   2 -14   5        4.79        0.93      3.79 o 
   3 -14   5        3.54        5.90      4.81 o 
   4 -14   5        6.05        2.45      4.38 o 
  -7 -13   5        5.19        0.51      4.81 o 
  -6 -13   5       40.41       34.40      6.32 o 
  -5 -13   5       62.11       73.95      7.76 o 
  -4 -13   5       12.88        8.35      3.05 o 
  -3 -13   5        0.72       -3.04      3.04 o 
  -2 -13   5        0.44       -3.29      3.29 o 
  -1 -13   5        1.65        6.66      3.96 o 
   0 -13   5        0.83       -2.28      3.63 o 
   1 -13   5        7.62        1.35      3.88 o 
   2 -13   5       37.72       41.15      6.32 o 
   3 -13   5        1.49        1.65      2.64 o 
   4 -13   5        0.55        1.17      2.89 o 
   5 -13   5       11.16        5.65      4.47 o 
   6 -13   5        9.94        9.36      4.97 o 
  -8 -12   5        8.68        8.29      3.96 o 
  -7 -12   5        3.23        2.36      4.05 o 
  -6 -12   5        0.37        1.69      4.30 o 
  -5 -12   5       84.57       87.92      7.17 o 
  -4 -12   5      120.02      136.53      6.37 o 
  -3 -12   5       26.40       18.31      3.28 o 
  -2 -12   5       12.96       21.08      4.89 o 
  -1 -12   5        0.02       -2.87      2.87 o 
   0 -12   5        1.53        6.41      3.96 o 
   1 -12   5       18.86       24.96      5.06 o 
   2 -12   5        1.96       -2.32      2.32 o 
   3 -12   5       41.77       38.15      4.04 o 
   4 -12   5       10.74        3.88      5.61 o 
   5 -12   5        0.71        5.42      3.01 o 
   6 -12   5       19.01       21.25      5.14 o 
   7 -12   5       12.45       18.21      5.23 o 
 -12 -11   5        1.78       11.89     10.46 o 
 -11 -11   5        9.32       10.37     10.62 o 
  -9 -11   5        9.25        4.01      3.38 o 
  -8 -11   5       14.05       17.60      3.94 o 
  -7 -11   5        0.77        7.34      4.30 o 
  -6 -11   5        0.01        6.07      3.88 o 
  -5 -11   5        0.12        2.66      2.45 o 
  -4 -11   5      122.32      145.89      6.25 o 
  -3 -11   5      140.07      133.64      5.93 o 
  -2 -11   5      111.89      116.80      5.46 o 
  -1 -11   5        6.39       11.38      4.05 o 
   0 -11   5       31.15       42.16      5.65 o 
   1 -11   5       33.34       43.93      5.57 o 
   2 -11   5       25.25       26.46      5.82 o 
   3 -11   5       20.55       29.32      2.93 o 
   4 -11   5       16.06        8.57      2.30 o 
   5 -11   5       32.59       28.00      4.17 o 
   6 -11   5        2.38        3.54      3.88 o 
   7 -11   5       25.43       26.98      5.57 o 
   8 -11   5        6.92        5.14      4.47 o 
 -12 -10   5        9.75       17.79     11.13 o 
 -11 -10   5        0.00        1.45      7.43 o 
 -10 -10   5       12.27        7.00      5.23 o 
  -9 -10   5       14.42       16.30      3.56 o 
  -8 -10   5        4.52        6.49      3.33 o 
  -7 -10   5       12.97        8.77      4.38 o 
  -6 -10   5        0.73       -2.95      2.95 o 
  -5 -10   5        0.44        0.00      2.23 o 
  -4 -10   5       85.81       93.21      4.98 o 
  -3 -10   5       71.30       79.84      4.65 o 
  -2 -10   5      336.90      363.04      9.39 o 
  -1 -10   5      106.40      107.02      8.81 o 
   0 -10   5        0.00        3.54      3.04 o 
   1 -10   5      103.83      104.44      5.04 o 
   2 -10   5      215.55      235.82      5.35 o 
   3 -10   5       56.23       53.73      3.25 o 
   4 -10   5        3.13       -1.77      1.77 o 
   5 -10   5       50.17       44.71      3.39 o 
   6 -10   5        9.03        9.07      2.36 o 
   7 -10   5        0.56        1.26      3.63 o 
   8 -10   5        8.76        6.24      4.38 o 
   9 -10   5       15.05       14.08      5.14 o 
 -12  -9   5       17.81       12.24      8.42 o 
 -11  -9   5        3.30        2.81      3.37 o 
 -10  -9   5        3.24        7.69      4.07 o 
  -9  -9   5       67.81       69.84      6.26 o 
  -8  -9   5       13.53       11.72      3.13 o 
  -7  -9   5       22.31       19.61      4.21 o 
  -6  -9   5       17.03        9.00      2.33 o 
  -5  -9   5       70.36       72.64      4.43 o 
  -4  -9   5        6.31       -0.82      3.04 o 
  -3  -9   5        6.02        0.36      1.90 o 
  -2  -9   5      119.86      102.52      4.80 o 
  -1  -9   5      233.90      227.51     12.35 o 
   0  -9   5       57.40       59.02      5.57 o 
   1  -9   5        1.22        2.07      1.35 o 
   2  -9   5       74.39       92.86      3.81 o 
   3  -9   5      378.66      382.29      7.87 o 
   4  -9   5       33.94       29.98      2.66 o 
   5  -9   5        0.11       -0.72      1.68 o 
   6  -9   5        0.04        2.42      2.93 o 
   7  -9   5        3.09        3.18      2.99 o 
   8  -9   5        2.33        2.61      3.96 o 
   9  -9   5        4.19        6.41      4.22 o 
  10  -9   5       13.22        7.50      4.72 o 
 -13  -8   5        0.03       -2.36      9.53 o 
 -12  -8   5        3.25        3.15      8.22 o 
 -11  -8   5       12.16       21.05      4.99 o 
 -10  -8   5       30.60       28.92      5.10 o 
  -9  -8   5        0.22       -0.98      2.98 o 
  -8  -8   5       18.46       17.75      3.06 o 
  -7  -8   5      154.78      168.42      6.33 o 
  -6  -8   5       53.75       44.47      5.14 o 
  -5  -8   5      121.71      130.58      5.42 o 
  -4  -8   5        0.92       -1.75      1.81 o 
  -3  -8   5        3.29        4.45      3.09 o 
  -2  -8   5      130.38      122.64      5.30 o 
  -1  -8   5      185.97      160.96      8.09 o 
   0  -8   5      462.25      447.06     11.49 o 
   1  -8   5        3.64        2.26      1.40 o 
   2  -8   5        8.19        7.76      1.65 o 
   3  -8   5       96.29       92.27      3.67 o 
   4  -8   5      409.65      440.03      8.51 o 
   5  -8   5        1.41       -1.57      1.57 o 
   6  -8   5        1.68       -0.25      1.73 o 
   7  -8   5       31.78       31.89      3.28 o 
   8  -8   5        8.94       16.86      5.57 o 
   9  -8   5        0.07       -0.34      3.20 o 
  10  -8   5        3.89        2.28      3.88 o 
  11  -8   5        2.23       -0.76      4.13 o 
 -13  -7   5        6.99        1.35      9.36 o 
 -12  -7   5        0.60       -0.30      3.56 o 
 -11  -7   5        9.83       15.14      4.55 o 
 -10  -7   5        0.07       -0.76      3.10 o 
  -9  -7   5       28.19       40.74      5.01 o 
  -8  -7   5        1.72        4.73      2.47 o 
  -7  -7   5      331.76      321.13      8.51 o 
  -6  -7   5      103.62       95.84      4.28 o 
  -5  -7   5      278.33      320.92      7.66 o 
  -4  -7   5       28.48       43.32      2.99 o 
  -3  -7   5      119.58      115.06      4.41 o 
  -2  -7   5       59.02       49.27      2.44 o 
  -1  -7   5      289.12      295.59      8.64 o 
   0  -7   5      268.54      274.03      5.63 o 
   1  -7   5      312.30      272.73      6.81 o 
   2  -7   5      150.80      169.26      4.39 o 
   3  -7   5       12.62       10.88      1.74 o 
   4  -7   5      493.51      527.85      9.17 o 
   5  -7   5      177.59      166.42      4.90 o 
   6  -7   5       34.29       34.56      2.71 o 
   7  -7   5       23.64       30.33      3.79 o 
   8  -7   5        0.41        2.63      2.32 o 
   9  -7   5        6.37        0.98      3.63 o 
  10  -7   5        3.20        0.93      4.05 o 
  11  -7   5        0.03       -3.37      3.37 o 
  12  -7   5        4.29        7.76      4.55 o 
 -13  -6   5        2.47        1.03      5.93 o 
 -12  -6   5       34.70       42.74      6.18 o 
 -11  -6   5        0.87        1.44      4.39 o 
 -10  -6   5        1.06       -0.26      3.18 o 
  -9  -6   5       54.30       48.45      6.83 o 
  -8  -6   5        6.24       -0.02      3.74 o 
  -7  -6   5        6.15        0.73      1.70 o 
  -6  -6   5      618.18      655.92     11.24 o 
  -5  -6   5      957.07      949.45     15.15 o 
  -4  -6   5      472.31      473.81      9.20 o 
  -3  -6   5       85.59       74.32      3.50 o 
  -2  -6   5      485.23      502.69      9.02 o 
  -1  -6   5      484.91      500.23     14.06 o 
   0  -6   5      778.78      826.90     13.44 o 
   1  -6   5      111.80      108.57      2.71 o 
   2  -6   5       86.60       79.04      4.09 o 
   3  -6   5       54.74       42.25      2.51 o 
   4  -6   5       44.90       35.31      4.89 o 
   5  -6   5      490.88      442.81     16.83 o 
   6  -6   5       53.42       54.88      3.04 o 
   7  -6   5       65.10       52.18      3.76 o 
   8  -6   5        5.53        0.69      2.18 o 
   9  -6   5       19.89       25.32      3.46 o 
  10  -6   5        0.36       -0.02      2.38 o 
  11  -6   5        3.64        1.18      3.88 o 
  12  -6   5        0.63       -3.79      3.79 o 
  13  -6   5        2.03        4.64      4.64 o 
 -13  -5   5        1.19        2.04      6.64 o 
 -12  -5   5       40.72       37.56      5.60 o 
 -11  -5   5       20.83       14.47      4.05 o 
 -10  -5   5        5.44        5.40      3.27 o 
  -9  -5   5        0.51        1.44      2.66 o 
  -8  -5   5       49.93       60.50      5.71 o 
  -7  -5   5       49.31       49.84      3.92 o 
  -6  -5   5      133.19      153.32      6.50 o 
  -5  -5   5        5.23        6.02      1.59 o 
  -4  -5   5     2575.24     2568.23     33.01 o 
  -3  -5   5     1084.95     1035.73     15.27 o 
  -2  -5   5      285.86      326.95      6.74 o 
  -1  -5   5      494.23      570.19      7.57 o 
   0  -5   5      603.76      547.89      8.01 o 
   1  -5   5      980.39     1081.50     17.73 o 
   2  -5   5      232.70      244.45      4.15 o 
   3  -5   5      394.45      391.04      8.26 o 
   4  -5   5       26.35       29.70      2.53 o 
   5  -5   5      322.02      361.28      9.87 o 
   6  -5   5      126.33      118.15      4.80 o 
   7  -5   5      126.81      126.86      6.58 o 
   8  -5   5       74.81       68.64      4.04 o 
   9  -5   5        8.19        3.74      4.76 o 
  10  -5   5       25.89       24.64      3.61 o 
  11  -5   5       29.15       23.95      5.48 o 
  12  -5   5        1.11        1.52      3.88 o 
  13  -5   5        1.02        1.94      4.30 o 
 -13  -4   5        0.48       -1.60      3.51 o 
 -12  -4   5       10.67       15.03      4.10 o 
 -11  -4   5       30.71       34.96      5.00 o 
 -10  -4   5       93.51      104.39     11.23 o 
  -9  -4   5       12.47        8.82      5.42 o 
  -8  -4   5      151.47      144.57      5.96 o 
  -7  -4   5       12.47        6.84      2.22 o 
  -6  -4   5        9.14        5.06      1.65 o 
  -5  -4   5        2.57        5.17      1.77 o 
  -4  -4   5     1061.34     1049.14     15.45 o 
  -3  -4   5     1524.42     1524.97     20.60 o 
  -2  -4   5       60.79       59.16      5.09 o 
  -1  -4   5      671.58      833.55      9.94 o 
   0  -4   5      234.26      231.22      5.18 o 
   1  -4   5     1281.11     1394.84     20.62 o 
   2  -4   5      625.51      536.44      7.84 o 
   3  -4   5      210.09      195.66      4.48 o 
   4  -4   5       37.46       43.11      5.40 o 
   5  -4   5      518.43      513.10     15.73 o 
   6  -4   5      157.48      152.85     11.09 o 
   7  -4   5      421.18      468.87      9.78 o 
   8  -4   5      125.53      106.73      4.79 o 
   9  -4   5      173.65      155.49      8.68 o 
  10  -4   5        0.39        3.88      3.20 o 
  11  -4   5       49.52       47.22      5.99 o 
  12  -4   5        9.08        6.07      4.47 o 
  13  -4   5        3.59        5.65      4.64 o 
  14  -4   5        0.61       -3.20      3.96 o 
 -14  -3   5        3.65        9.11      7.50 o 
 -13  -3   5        2.12        1.97      5.48 o 
 -12  -3   5       35.61       49.91      9.66 o 
 -11  -3   5        1.49        2.84      5.43 o 
 -10  -3   5        5.68        6.30      5.30 o 
  -9  -3   5      183.64      179.26     12.65 o 
  -8  -3   5      193.64      199.24      6.89 o 
  -7  -3   5       19.82       19.38      3.81 o 
  -6  -3   5        0.08       -0.89      1.49 o 
  -5  -3   5      284.96      304.53      6.29 o 
  -4  -3   5      302.56      333.97     12.47 o 
  -3  -3   5      516.45      505.64     16.36 o 
  -2  -3   5     1683.35     1537.19     20.40 o 
  -1  -3   5        2.82        2.93      1.24 o 
   0  -3   5        0.80        1.49      0.93 o 
   1  -3   5     1810.78     1698.26     33.88 o 
   2  -3   5     3425.56     3354.50     45.59 o 
   3  -3   5      455.18      497.20      7.35 o 
   4  -3   5       45.06       60.07      3.17 o 
   5  -3   5      177.36      176.05      5.06 o 
   6  -3   5        2.42       -1.31      1.31 o 
   7  -3   5       64.73       63.85      5.95 o 
   8  -3   5       74.11       87.21      5.25 o 
   9  -3   5      151.28      130.94      7.35 o 
  10  -3   5       94.24       84.74      6.75 o 
  11  -3   5        1.35        0.42      3.04 o 
  12  -3   5       22.26       38.87      5.73 o 
  14  -3   5        0.02        4.38      4.55 o 
 -14  -2   5        0.65        1.94      7.59 o 
 -13  -2   5        6.71        0.58      6.38 o 
 -12  -2   5        5.61       -1.22      5.09 o 
 -11  -2   5       25.13       14.91      6.29 o 
 -10  -2   5        2.17        2.90      5.27 o 
  -9  -2   5      272.51      269.96     10.69 o 
  -8  -2   5       97.87      105.35      8.61 o 
  -7  -2   5      723.27      667.27     13.58 o 
  -6  -2   5      101.21       97.25      4.55 o 
  -5  -2   5      135.17      130.66      5.64 o 
  -4  -2   5      104.69       74.56      3.70 o 
  -3  -2   5      925.81      956.85     17.40 o 
  -2  -2   5      542.94      496.40     10.29 o 
  -1  -2   5      978.84     1058.46     18.54 o 
   0  -2   5     1370.97     1302.96     21.92 o 
   1  -2   5       30.57       51.37      1.75 o 
   2  -2   5     1201.31     1330.63     19.45 o 
   3  -2   5     1176.29     1106.95     13.80 o 
   4  -2   5      868.27      753.62     11.02 o 
   5  -2   5        4.13        2.89      2.11 o 
   6  -2   5       44.31       35.82      3.10 o 
   7  -2   5       50.64       36.03      2.82 o 
   8  -2   5       71.89       60.09      6.27 o 
   9  -2   5        8.39        2.65      2.60 o 
  10  -2   5      141.29      148.14      9.23 o 
  11  -2   5       58.24       47.45      5.48 o 
  12  -2   5       11.27       11.72      4.47 o 
  15  -2   5        0.81       -1.86      4.22 o 
 -14  -1   5       12.25       11.89      8.35 o 
 -13  -1   5        4.59        8.19      6.94 o 
 -12  -1   5        0.95        0.37      5.82 o 
 -11  -1   5       25.50       24.39      7.17 o 
 -10  -1   5        0.81       -0.50      6.45 o 
  -9  -1   5       45.35       34.13      7.86 o 
  -8  -1   5      241.64      222.34      7.40 o 
  -7  -1   5     1124.93     1131.09     19.72 o 
  -6  -1   5      442.05      431.50      9.80 o 
  -5  -1   5       11.30       15.34      3.38 o 
  -4  -1   5       33.53       39.54      2.66 o 
  -3  -1   5     1469.87     1611.62     28.49 o 
  -2  -1   5       50.80       46.82      1.64 o 
  -1  -1   5     2514.39     2400.40     28.35 o 
   0  -1   5      185.54      182.18      3.90 o 
   1  -1   5      712.37      682.71     10.69 o 
   2  -1   5       32.45       35.96      2.02 o 
   3  -1   5     3169.86     2915.05     39.69 o 
   4  -1   5     4410.74     4594.60     61.35 o 
   5  -1   5      355.26      343.82      5.55 o 
   6  -1   5       63.07       56.01      4.30 o 
   7  -1   5      355.96      310.06     10.05 o 
   8  -1   5      262.35      264.43     23.53 o 
   9  -1   5      139.14      138.80      7.20 o 
  10  -1   5      102.47       83.00      9.65 o 
  11  -1   5       98.64       93.68      9.02 o 
  12  -1   5        0.02        2.75      3.27 o 
  13  -1   5        0.39       10.28      4.21 o 
 -14   0   5       11.46       11.64      9.02 o 
 -13   0   5       14.53       12.50      7.30 o 
 -12   0   5       11.02       16.28      6.80 o 
 -11   0   5       12.06       18.93      6.67 o 
 -10   0   5        3.26       -1.46      4.46 o 
  -9   0   5       29.89       46.83      4.03 o 
  -8   0   5      115.15      108.47      5.44 o 
  -7   0   5      347.63      381.30      9.61 o 
  -6   0   5     1325.11     1366.71     22.21 o 
  -5   0   5     1632.61     1462.57     28.96 o 
  -4   0   5      249.02      264.57      6.59 o 
  -3   0   5     1551.19     1570.33     23.21 o 
  -2   0   5     1241.34     1218.42     15.40 o 
  -1   0   5     1312.23     1248.52     23.78 o 
   0   0   5      374.34      531.37      8.52 o 
   1   0   5     1653.95     1529.84     18.13 o 
   2   0   5       12.99        7.84      1.07 o 
   3   0   5        0.56        3.46      1.52 o 
   4   0   5     2246.45     2425.12     46.80 o 
   5   0   5     2014.87     1883.57     43.50 o 
   6   0   5     1809.27     1886.06     35.54 o 
   7   0   5       15.97       11.30      3.88 o 
   8   0   5      204.50      214.93     11.97 o 
   9   0   5      569.16      594.73     22.64 o 
  10   0   5       21.96       17.21      3.57 o 
  11   0   5        1.26        4.49      3.18 o 
  12   0   5       30.01       16.37      4.01 o 
  13   0   5        2.56        4.84      4.22 o 
  14   0   5        1.75        6.16     17.62 o 
 -13   1   5       10.27       14.92      8.35 o 
 -12   1   5       53.33       51.86     11.55 o 
 -11   1   5       35.93       41.00      8.30 o 
 -10   1   5        9.73       12.29      3.43 o 
  -9   1   5        9.90       13.05      2.90 o 
  -8   1   5       13.87       19.26      2.94 o 
  -7   1   5       20.94       15.66      4.12 o 
  -6   1   5      802.43      881.53     16.00 o 
  -5   1   5     2203.81     2191.52     25.23 o 
  -4   1   5      682.78      631.58      9.65 o 
  -3   1   5       24.45       53.18      2.11 o 
  -2   1   5     3504.02     3739.17     43.26 o 
  -1   1   5      883.26      946.76     18.04 o 
   0   1   5     4460.65     4258.51     47.59 o 
   1   1   5     6256.81     6859.35     89.39 o 
   2   1   5      638.13      819.56     12.68 o 
   3   1   5     3028.45     3221.51     60.12 o 
   4   1   5      479.94      508.62     12.65 o 
   5   1   5     3465.53     3454.31     56.30 o 
   6   1   5      470.63      517.18      8.69 o 
   7   1   5     1148.51     1142.17     31.24 o 
   8   1   5      322.33      297.12     16.91 o 
   9   1   5       16.91       18.62      7.00 o 
  10   1   5       10.74       12.43      4.22 o 
  11   1   5       37.06       38.73      6.87 o 
  12   1   5       24.28       29.44      4.60 o 
  13   1   5        0.05       -0.17      3.43 o 
  14   1   5        8.51       16.78     18.63 o 
  15   1   5        0.17        4.64     17.29 o 
 -11   2   5       87.90       73.11     11.89 o 
 -10   2   5      170.71      209.73      9.05 o 
  -9   2   5        0.18       -2.22      2.22 o 
  -8   2   5        0.23        0.18      2.17 o 
  -7   2   5       18.29       13.45      2.54 o 
  -6   2   5      530.07      549.15     11.60 o 
  -5   2   5       74.92       86.76      2.95 o 
  -4   2   5     3064.46     2992.13     30.59 o 
  -3   2   5      951.77      909.64     10.52 o 
  -2   2   5       35.18       45.93      3.41 o 
  -1   2   5      449.36      427.47      7.43 o 
   0   2   5     5677.33     5509.59     61.31 o 
   1   2   5     3518.86     3669.86     72.81 o 
   2   2   5     3203.43     3332.07     64.25 o 
   3   2   5        8.82       17.77      1.57 o 
   4   2   5      346.06      454.65     11.47 o 
   5   2   5      383.77      356.48      8.57 o 
   6   2   5      726.74      859.66     15.21 o 
   7   2   5     1788.83     1658.99     31.10 o 
   8   2   5      309.49      354.70     10.66 o 
   9   2   5       22.53       30.09      3.88 o 
  10   2   5       31.81       51.66      9.87 o 
  11   2   5       76.03       72.30      8.77 o 
  12   2   5       18.99       12.55      3.83 o 
  13   2   5       14.64       12.82      4.06 o 
  14   2   5        0.04       -6.75     14.33 o 
  15   2   5        0.07       -8.43     14.42 o 
 -11   3   5       19.85        8.09      4.72 o 
 -10   3   5      112.63      135.42      9.11 o 
  -9   3   5      112.56      112.86      6.64 o 
  -8   3   5       85.64       96.77      5.91 o 
  -7   3   5        8.13        6.40      2.37 o 
  -6   3   5        5.23        1.71      1.31 o 
  -5   3   5       22.61       29.15      2.84 o 
  -4   3   5      470.02      471.51      9.02 o 
  -3   3   5     1404.62     1554.78     19.61 o 
  -2   3   5     7042.48     6856.21     74.04 o 
  -1   3   5       28.69       30.18      2.56 o 
   0   3   5     1070.85     1022.80     13.02 o 
   1   3   5     3167.08     2884.54     32.10 o 
   2   3   5     8892.78     9209.95    119.71 o 
   3   3   5      485.34      460.11     18.59 o 
   4   3   5      720.56      671.61     12.50 o 
   5   3   5      765.45      872.40     28.65 o 
   6   3   5      770.51      740.23     13.19 o 
   7   3   5      304.51      316.30     12.43 o 
   8   3   5      190.62      222.34     16.99 o 
   9   3   5      139.59      100.14      7.59 o 
  10   3   5       27.76       21.36      3.58 o 
  11   3   5       16.25       30.09      7.38 o 
  12   3   5       96.41      108.59      6.76 o 
  13   3   5       12.35       12.48     14.59 o 
  14   3   5        3.12        4.64     15.01 o 
 -11   4   5        6.66        8.43      4.64 o 
 -10   4   5       46.17       30.02      5.48 o 
  -9   4   5      259.70      286.86     12.82 o 
  -8   4   5      263.63      329.52     13.32 o 
  -7   4   5       11.58       13.48      2.68 o 
  -6   4   5        6.70        6.68      1.50 o 
  -5   4   5     1114.21     1124.45     15.72 o 
  -4   4   5      299.28      358.27      5.79 o 
  -3   4   5     1134.40     1085.30     16.83 o 
  -2   4   5      967.73     1022.69     15.79 o 
  -1   4   5      347.12      357.00      5.13 o 
   0   4   5     1954.43     1968.69     19.95 o 
   1   4   5     3373.36     3396.43     45.61 o 
   2   4   5     4446.37     4263.89     57.07 o 
   3   4   5     1987.27     2239.80     31.39 o 
   4   4   5      480.80      495.94      7.09 o 
   5   4   5        5.98        8.00      1.89 o 
   6   4   5      416.45      361.70      8.54 o 
   7   4   5      160.19      169.75      9.13 o 
   8   4   5      582.92      566.96     15.09 o 
   9   4   5      254.02      226.66      8.94 o 
  10   4   5       66.07       57.96     10.88 o 
  11   4   5       50.86       33.88      4.14 o 
  12   4   5       94.13      114.51     16.86 o 
  13   4   5       50.81       46.38     20.07 o 
  14   4   5        7.24       18.13     16.53 o 
 -11   5   5        6.76        8.77      4.72 o 
 -10   5   5        1.11        1.60      4.13 o 
  -9   5   5      152.08      185.50     10.71 o 
  -8   5   5      186.37      198.07     10.54 o 
  -7   5   5      617.31      623.08     13.18 o 
  -6   5   5      148.58      150.93      4.55 o 
  -5   5   5      465.91      483.65      8.32 o 
  -4   5   5      850.99      843.38     12.00 o 
  -3   5   5     2367.58     2252.09     26.70 o 
  -2   5   5     1251.07     1334.86     17.69 o 
  -1   5   5      409.90      382.38      8.60 o 
   0   5   5        3.74        0.63      0.98 o 
   1   5   5      111.65      118.02      2.97 o 
   2   5   5     1156.63     1093.32     12.03 o 
   3   5   5     1657.41     1769.36     32.33 o 
   4   5   5     3135.23     2760.59     29.44 o 
   5   5   5       57.54       82.15      4.30 o 
   6   5   5       80.27       58.70      2.60 o 
   7   5   5      557.77      630.30      9.39 o 
   8   5   5        5.71        1.42      1.42 o 
   9   5   5       19.56       14.92      7.25 o 
  10   5   5      473.78      422.25     12.32 o 
  11   5   5      117.20       99.94     22.26 o 
  12   5   5        0.37      -11.72     11.72 o 
  13   5   5       19.10       24.45     17.71 o 
  14   5   5       43.38       65.01     24.87 o 
  15   5   5       19.88       -2.78     15.94 o 
 -11   6   5        8.40       16.86      5.65 o 
 -10   6   5       10.58        4.13      3.96 o 
  -9   6   5        0.36        3.12      3.88 o 
  -8   6   5       62.37       55.43      4.25 o 
  -7   6   5      431.86      436.63      8.76 o 
  -6   6   5      564.74      560.51      9.90 o 
  -5   6   5      835.72      780.81     14.89 o 
  -4   6   5      122.43      147.68      5.12 o 
  -3   6   5     1003.51     1005.84     13.86 o 
  -2   6   5      393.67      381.58      6.71 o 
  -1   6   5     4042.76     4348.57     49.92 o 
   0   6   5      645.31      610.64     12.23 o 
   1   6   5      191.21      220.80      4.66 o 
   2   6   5        0.85        0.51      0.76 o 
   3   6   5      687.45      606.79     10.42 o 
   4   6   5     3015.08     3057.47     32.58 o 
   5   6   5     1637.78     1797.56     24.19 o 
   6   6   5      186.67      167.85      9.64 o 
   7   6   5      333.19      335.37     13.73 o 
   8   6   5      119.66      123.15      3.69 o 
   9   6   5      130.61      154.35      6.81 o 
  10   6   5        2.59        0.92      2.40 o 
  11   6   5       20.04       28.46      3.71 o 
  12   6   5       26.32       35.50     19.39 o 
  13   6   5        0.13       11.21     16.36 o 
  14   6   5        0.84       -0.93     16.36 o 
  15   6   5       10.35        3.12     14.92 o 
 -11   7   5        1.84        2.78      4.38 o 
 -10   7   5        1.71       -1.60      3.79 o 
  -9   7   5       32.98       44.35      6.41 o 
  -8   7   5       22.95       31.33      4.05 o 
  -7   7   5       60.30       60.81      3.53 o 
  -6   7   5      612.49      599.72     15.05 o 
  -5   7   5      790.44      759.98     12.16 o 
  -4   7   5      157.86      142.80      4.46 o 
  -3   7   5       52.09       59.44      3.41 o 
  -2   7   5     1469.37     1547.96     23.97 o 
  -1   7   5     2513.88     2594.08     31.35 o 
   0   7   5      960.32      977.81     16.17 o 
   1   7   5      725.48      793.64     18.68 o 
   2   7   5       10.09       12.28      3.03 o 
   3   7   5       37.84       33.23      1.95 o 
   4   7   5      611.75      678.17      8.65 o 
   5   7   5     2998.95     3000.35     32.58 o 
   6   7   5      264.26      269.87      5.40 o 
   7   7   5      192.42      218.99      6.74 o 
   8   7   5      153.82      142.01      4.08 o 
   9   7   5      275.63      284.70      6.01 o 
  10   7   5      117.76      132.98      5.65 o 
  11   7   5       56.55       22.43     16.36 o 
  12   7   5       15.98       21.92     17.37 o 
  13   7   5        1.73       16.02     17.12 o 
  14   7   5        7.23        3.88     19.14 o 
  15   7   5        1.10        9.44     19.39 o 
 -11   8   5       21.42       23.86      6.49 o 
 -10   8   5        6.68       14.76      5.40 o 
  -9   8   5        0.03        5.40      4.22 o 
  -8   8   5       11.57       14.16      2.68 o 
  -7   8   5       14.60       18.76      2.55 o 
  -6   8   5      147.92      150.10      5.11 o 
  -5   8   5      254.81      269.14      7.07 o 
  -4   8   5      430.44      435.77     10.31 o 
  -3   8   5       35.69       32.79      3.88 o 
  -2   8   5     1100.67     1138.90     21.33 o 
  -1   8   5      617.50      659.31     10.51 o 
   0   8   5     1353.26     1427.45     22.39 o 
   1   8   5     1267.59     1219.76     19.59 o 
   2   8   5       10.12       14.65      1.87 o 
   3   8   5        1.26        0.35      1.11 o 
   4   8   5      136.10      148.25      3.53 o 
   5   8   5      463.44      451.62      6.81 o 
   6   8   5      378.81      404.48     13.14 o 
   7   8   5      802.16      771.03     11.21 o 
   8   8   5      134.30      132.28      4.05 o 
   9   8   5        0.98        2.80      2.02 o 
  10   8   5      213.40      247.00      9.98 o 
  11   8   5       47.20       41.40     20.91 o 
  12   8   5        4.09      -12.99     12.99 o 
  13   8   5        0.91       -6.49     15.51 o 
  14   8   5        1.73       -8.52     17.20 o 
  15   8   5        0.22       -6.75     18.97 o 
 -10   9   5       42.46       51.94      7.34 o 
  -9   9   5        6.21        6.49      4.81 o 
  -8   9   5        2.81       10.45      4.30 o 
  -7   9   5       51.07       45.52      3.48 o 
  -6   9   5       70.29       79.32      5.20 o 
  -5   9   5       64.99       59.24      4.14 o 
  -4   9   5      214.18      216.34      7.12 o 
  -3   9   5      361.28      356.47     16.61 o 
  -2   9   5       11.36        7.72      2.08 o 
  -1   9   5      228.23      201.52      5.17 o 
   0   9   5      922.98      971.72     16.97 o 
   1   9   5      398.85      395.01     15.64 o 
   2   9   5      314.24      330.62     10.71 o 
   3   9   5       24.54       22.91      2.32 o 
   4   9   5        0.53        3.46      2.48 o 
   5   9   5       43.32       40.81      2.15 o 
   6   9   5      306.54      285.45      5.94 o 
   7   9   5      397.33      386.62      7.27 o 
   8   9   5      166.87      160.43      4.54 o 
   9   9   5       85.11       95.24      3.75 o 
  10   9   5      191.81      203.87     10.17 o 
  11   9   5       64.74       85.45      6.58 o 
  12   9   5       42.15        5.90     16.61 o 
  13   9   5        7.48        1.60     18.63 o 
  14   9   5        7.38       -7.59     18.55 o 
  15   9   5        2.77       -6.75     17.29 o 
  -9  10   5       62.65       62.73      8.26 o 
  -8  10   5       41.23       47.48      4.98 o 
  -7  10   5        0.00        0.21      2.53 o 
  -6  10   5       44.08       43.66      3.45 o 
  -5  10   5      108.18      122.51      7.34 o 
  -4  10   5      165.09      169.17     14.12 o 
  -3  10   5       92.27       73.67      4.43 o 
  -2  10   5      266.04      253.89      7.65 o 
  -1  10   5        5.14        6.81      2.45 o 
   0  10   5       97.64       84.26      4.32 o 
   1  10   5      299.27      308.56      7.99 o 
   2  10   5     1492.18     1464.20     23.57 o 
   3  10   5        8.77        5.19      1.99 o 
   4  10   5       23.15       26.32      3.46 o 
   5  10   5      202.98      192.34      4.61 o 
   6  10   5      434.13      450.80      7.52 o 
   7  10   5       62.72       66.30      3.22 o 
   8  10   5      154.86      153.75      4.71 o 
   9  10   5       45.78       54.98      4.87 o 
  10  10   5       51.06       56.69      5.65 o 
  11  10   5       32.89       34.11      5.02 o 
  12  10   5       36.26       60.54     24.12 o 
  13  10   5       48.41       29.09     21.67 o 
  14  10   5        1.98        9.61     18.63 o 
  -8  11   5       44.19       43.25      4.89 o 
  -7  11   5       59.35       50.83      5.61 o 
  -6  11   5        0.22       -1.10      3.96 o 
  -5  11   5      185.96      201.13      7.87 o 
  -4  11   5      111.96      117.35      5.84 o 
  -3  11   5      159.11      156.02      6.43 o 
  -2  11   5      225.84      221.18     10.71 o 
  -1  11   5        8.79       13.99      2.51 o 
   0  11   5       15.28       14.00      2.56 o 
   1  11   5       77.97       94.67      4.75 o 
   2  11   5      766.74      754.39     14.63 o 
   3  11   5      725.69      723.41     14.16 o 
   4  11   5      134.79      118.17      5.05 o 
   5  11   5      108.24      114.27      4.08 o 
   6  11   5      220.71      219.23      6.47 o 
   7  11   5       86.21       86.68      6.56 o 
   8  11   5       40.23       33.41      2.85 o 
   9  11   5        8.44        8.31      2.65 o 
  10  11   5       27.84       25.61      3.47 o 
  11  11   5        0.01       -0.13      3.22 o 
  12  11   5       26.23       32.00      7.00 o 
  13  11   5       22.49       17.54     21.33 o 
  14  11   5        9.79       10.29     20.74 o 
  -7  12   5       28.46       37.53      7.55 o 
  -6  12   5       35.26       44.27      6.75 o 
  -5  12   5       23.51       27.83      5.48 o 
  -4  12   5      148.90      165.86     10.46 o 
  -3  12   5      258.85      268.14      8.79 o 
  -2  12   5      151.69      141.90      6.32 o 
  -1  12   5       89.45       96.13      5.09 o 
   0  12   5       30.33       27.82      4.34 o 
   1  12   5        0.16        4.36      2.17 o 
   2  12   5       51.52       46.42      3.67 o 
   3  12   5     1202.27     1228.64     21.37 o 
   4  12   5      592.88      589.83     12.67 o 
   5  12   5      192.19      179.52      4.85 o 
   6  12   5       23.04       23.30      2.88 o 
   7  12   5      182.52      179.02      4.98 o 
   8  12   5       70.59       76.49      8.56 o 
   9  12   5        6.48        9.96      2.89 o 
  10  12   5       23.34       27.78      5.82 o 
  11  12   5       11.41        4.05      3.88 o 
  12  12   5        3.88       -3.54      3.54 o 
  13  12   5        8.56       14.42     22.68 o 
  14  12   5        6.11       13.24     22.09 o 
  -6  13   5       28.51       20.32      5.82 o 
  -5  13   5       36.20       40.47      6.83 o 
  -4  13   5       35.18       35.50      6.07 o 
  -3  13   5      122.89      132.47      9.70 o 
  -2  13   5      133.94      113.26      6.05 o 
  -1  13   5      247.38      245.06     22.39 o 
   0  13   5        3.27        4.89      2.33 o 
   1  13   5       10.01        8.52      2.99 o 
   2  13   5       32.31       25.26      3.12 o 
   3  13   5      135.79      134.37     12.44 o 
   4  13   5      275.27      284.14      8.36 o 
   5  13   5      316.97      296.72      8.98 o 
   6  13   5       69.14       83.13      3.70 o 
   7  13   5       14.31       20.49      3.44 o 
   8  13   5       86.26       78.50      5.42 o 
   9  13   5       69.87       77.88     11.72 o 
  10  13   5       10.58       13.41      4.81 o 
  11  13   5        0.07       -3.46      3.46 o 
  12  13   5        9.01        3.96      4.47 o 
  -5  14   5       48.40       46.97      7.42 o 
  -4  14   5       13.06       15.35      5.57 o 
  -3  14   5        8.90        8.35      4.55 o 
  -2  14   5       97.43       86.26      7.93 o 
  -1  14   5      129.61      129.60      9.11 o 
   0  14   5       48.28       39.52      4.00 o 
   1  14   5       23.09       25.08      5.31 o 
   2  14   5       50.18       42.33      3.85 o 
   3  14   5       92.19       88.40      5.06 o 
   4  14   5       48.64       44.43      3.83 o 
   5  14   5      142.62      162.14      6.67 o 
   6  14   5       24.77       22.45      2.95 o 
   7  14   5        0.02        0.35      2.28 o 
   8  14   5       48.00       44.84      4.52 o 
   9  14   5       78.55       99.12      6.28 o 
  10  14   5       24.20       25.46      5.82 o 
  11  14   5        0.17       -0.67      3.88 o 
  -4  15   5       25.37       15.26      5.57 o 
  -3  15   5        1.83       -0.93      4.13 o 
  -2  15   5       24.62       21.33      5.73 o 
  -1  15   5       81.60       71.50      7.50 o 
   1  15   5       10.43        7.59      4.30 o 
   2  15   5        0.28       -1.94      2.87 o 
   3  15   5        8.23        3.63      5.78 o 
   4  15   5       42.44       45.29      5.23 o 
   5  15   5       43.30       47.67      4.26 o 
   6  15   5       29.51       28.49      8.98 o 
   7  15   5       27.43       33.33      3.74 o 
   8  15   5        0.01       -2.26      2.26 o 
   9  15   5        8.44        6.75      4.30 o 
  -2  16   5        0.11       -0.42      3.96 o 
  -1  16   5       25.64       21.16      5.57 o 
   0  16   5      114.79      130.44      9.87 o 
   1  16   5      107.10      117.12      9.36 o 
   2  16   5       22.58       26.22      5.82 o 
   3  16   5       14.83       14.00      5.06 o 
   4  16   5       39.92       33.31      6.16 o 
   5  16   5       19.35       13.24      5.31 o 
   6  16   5       38.75       38.87      6.66 o 
   7  16   5        7.98       10.46      4.97 o 
   8  16   5        5.28        9.11      5.23 o 
   1  17   5       73.20       54.39      7.67 o 
   2  17   5      100.87      140.56     10.79 o 
   3  17   5        7.99        9.36      5.14 o 
   4  17   5       11.24       10.96      5.23 o 
   5  17   5       21.19       22.77      5.99 o 
   6  17   5       31.13       34.49      6.83 o 
   7  17   5       18.02        7.00      5.23 o 
  -3 -15   6        1.59       -1.69      4.13 o 
  -2 -15   6        0.99        3.54      4.55 o 
  -1 -15   6        0.03        2.28      4.38 o 
   0 -15   6        0.20        0.51      4.64 o 
  -4 -14   6       24.00       35.16      6.32 o 
  -3 -14   6       19.41       21.59      5.57 o 
  -2 -14   6        0.09       -3.88      3.88 o 
  -1 -14   6        0.40        1.26      3.79 o 
   0 -14   6        0.00       -1.86      4.22 o 
   1 -14   6        5.13        1.94      4.55 o 
   2 -14   6        0.57        1.10      4.22 o 
   3 -14   6        3.69       10.37      5.31 o 
  -6 -13   6        7.75        3.29      4.89 o 
  -5 -13   6        0.13       -1.94      4.22 o 
  -4 -13   6        1.44       -3.63      3.63 o 
  -3 -13   6       55.76       62.82      7.00 o 
  -2 -13   6       24.44       21.67      5.06 o 
  -1 -13   6       10.33       15.18      4.81 o 
   0 -13   6        3.90        2.02      3.79 o 
   1 -13   6        0.27        0.59      3.71 o 
   2 -13   6        0.07       -1.77      3.37 o 
   3 -13   6        9.96        9.02      4.89 o 
   4 -13   6       16.39       19.75      4.01 o 
   5 -13   6        9.17       10.11      3.45 o 
  -8 -12   6        1.94        7.42      5.06 o 
  -7 -12   6       17.10       19.65      5.65 o 
  -6 -12   6       23.26       14.84      5.57 o 
  -5 -12   6       56.79       70.62     14.25 o 
  -4 -12   6        0.20       -1.20      2.52 o 
  -3 -12   6       30.76       31.96      5.48 o 
  -2 -12   6       68.60       65.01      6.83 o 
  -1 -12   6      118.58      122.69      9.02 o 
   0 -12   6       20.52       10.29      4.30 o 
   1 -12   6        0.47       -0.76      3.79 o 
   2 -12   6        1.05       -2.02      3.63 o 
   3 -12   6        1.47        3.76      2.70 o 
   4 -12   6       19.28       20.24      7.00 o 
   5 -12   6       27.37       17.97      3.67 o 
   6 -12   6       25.02       14.67      5.23 o 
   7 -12   6        1.75        4.30      4.47 o 
  -9 -11   6        5.94        2.70      4.38 o 
  -8 -11   6       25.40       21.48      4.45 o 
  -7 -11   6        7.38        0.76      4.30 o 
  -6 -11   6        9.05       11.64      4.89 o 
  -5 -11   6       17.74       16.87      4.22 o 
  -4 -11   6       54.89       61.66      5.19 o 
  -3 -11   6        6.54        8.86      4.97 o 
  -2 -11   6       25.83       29.26      5.14 o 
  -1 -11   6      221.73      209.79     10.62 o 
   0 -11   6      133.90      153.04      9.53 o 
   1 -11   6       64.87       69.06      6.75 o 
   2 -11   6        4.02        4.05      3.96 o 
   3 -11   6        3.24        1.00      2.30 o 
   4 -11   6       10.54        7.00      2.86 o 
   5 -11   6       56.61       53.00      4.52 o 
   6 -11   6       17.15       12.24      3.24 o 
   7 -11   6       11.87       16.11      4.97 o 
   8 -11   6        0.58       -1.86      3.71 o 
 -11 -10   6        6.65       16.27     10.79 o 
 -10 -10   6       17.53       18.47     10.12 o 
  -9 -10   6       12.12       10.38      4.52 o 
  -8 -10   6        0.32        0.56      2.95 o 
  -7 -10   6        1.77        6.32      4.38 o 
  -6 -10   6       77.40       94.26      5.45 o 
  -5 -10   6        0.41        1.63      2.39 o 
  -4 -10   6        6.17       10.88      4.26 o 
  -3 -10   6        5.81       -0.70      1.94 o 
  -2 -10   6       40.45       40.43      4.68 o 
  -1 -10   6        9.65       14.42      3.88 o 
   0 -10   6      306.38      327.41     13.07 o 
   1 -10   6      244.13      230.02     10.96 o 
   2 -10   6       33.22       30.93      3.38 o 
   3 -10   6        0.92       -0.97      1.67 o 
   4 -10   6       56.64       63.82      3.73 o 
   5 -10   6       19.45       22.07      2.75 o 
   6 -10   6       31.03       35.02      4.93 o 
   7 -10   6       19.27       15.51      3.52 o 
   8 -10   6        0.78        0.84      4.05 o 
   9 -10   6        1.46        0.93      3.96 o 
 -12  -9   6        0.07       -4.13      8.52 o 
 -11  -9   6       11.43       20.07     10.79 o 
 -10  -9   6       16.99       16.86      4.66 o 
  -9  -9   6       53.35       42.40      9.61 o 
  -8  -9   6       13.93       16.66      3.35 o 
  -7  -9   6        2.72        2.73      3.34 o 
  -6  -9   6       70.97       66.86      4.57 o 
  -5  -9   6       31.24       26.54      3.24 o 
  -4  -9   6        6.21        6.24      2.39 o 
  -3  -9   6        1.09       -1.50      1.50 o 
  -2  -9   6        3.65       -0.95      1.98 o 
  -1  -9   6       16.57       14.33      3.54 o 
   0  -9   6       83.62       87.36      6.41 o 
   1  -9   6      138.00      148.49      8.52 o 
   2  -9   6      218.87      207.25      9.94 o 
   3  -9   6      127.52      117.98      4.39 o 
   4  -9   6       52.35       57.00      3.34 o 
   5  -9   6       55.65       65.31      4.42 o 
   6  -9   6      107.62      117.13      4.88 o 
   7  -9   6        9.49       10.47      3.63 o 
   8  -9   6        3.84       -0.67      3.71 o 
   9  -9   6        5.93        3.37      4.38 o 
  10  -9   6        0.64       -0.84      4.22 o 
 -12  -8   6        0.02        0.76      8.60 o 
 -11  -8   6        5.25        0.61      3.91 o 
 -10  -8   6        2.67        0.19      3.24 o 
  -9  -8   6       52.68       60.24     14.67 o 
  -8  -8   6      174.40      182.46      9.56 o 
  -7  -8   6       38.04       41.77      3.94 o 
  -6  -8   6       13.50        9.73      2.44 o 
  -5  -8   6      139.24      165.44      5.76 o 
  -4  -8   6      404.52      423.89     23.10 o 
  -3  -8   6      201.04      237.71      6.40 o 
  -2  -8   6      169.18      173.79      4.67 o 
  -1  -8   6        5.24        5.17      1.52 o 
   0  -8   6       59.93       63.07      5.57 o 
   1  -8   6       48.86       43.26      4.64 o 
   2  -8   6      258.58      295.82      6.34 o 
   3  -8   6      127.89      127.61      4.31 o 
   4  -8   6      115.93      110.21      4.18 o 
   5  -8   6       62.71       71.83      4.59 o 
   6  -8   6       83.96      111.75      4.63 o 
   7  -8   6       77.44       78.99      4.09 o 
   8  -8   6       18.80       18.63      4.97 o 
   9  -8   6        0.13       -1.69      3.79 o 
  10  -8   6        3.52       -0.42      3.54 o 
  11  -8   6        0.45       -1.01      3.54 o 
 -12  -7   6        5.66       18.07      7.94 o 
 -11  -7   6        6.36        3.15      3.75 o 
 -10  -7   6       19.48       20.17      5.83 o 
  -9  -7   6        7.51       11.61      3.72 o 
  -8  -7   6      111.65       97.85     11.64 o 
  -7  -7   6      236.93      249.28      6.27 o 
  -6  -7   6        0.06       -2.70      2.70 o 
  -5  -7   6        0.31        3.21      2.03 o 
  -4  -7   6      152.34      149.45      5.27 o 
  -3  -7   6     2369.74     2567.36     33.50 o 
  -2  -7   6     1455.95     1511.90     65.22 o 
  -1  -7   6       67.97       64.30      2.80 o 
   0  -7   6       34.57       34.99      2.96 o 
   1  -7   6      101.41      116.34      3.76 o 
   2  -7   6      253.81      291.39      7.90 o 
   3  -7   6      200.29      165.01      5.82 o 
   4  -7   6      746.73      754.75     13.49 o 
   5  -7   6       14.96       16.97      2.20 o 
   6  -7   6        1.48        1.00      1.72 o 
   7  -7   6      141.07      145.95      5.11 o 
   8  -7   6       87.76       88.14      4.70 o 
   9  -7   6        3.36        2.61      3.88 o 
  10  -7   6        0.02        2.11      3.63 o 
  11  -7   6        0.13       -0.76      3.88 o 
  12  -7   6        0.02        0.67      4.05 o 
 -13  -6   6       10.07       -3.12      7.84 o 
 -12  -6   6        7.02       10.90      7.05 o 
 -11  -6   6        0.18        4.95      5.29 o 
 -10  -6   6       16.22       17.84      4.29 o 
  -9  -6   6       19.77       16.08      3.93 o 
  -8  -6   6       44.32       33.20      4.34 o 
  -7  -6   6      234.11      237.51      5.91 o 
  -6  -6   6      393.11      359.22      8.39 o 
  -5  -6   6        5.51        5.80      1.98 o 
  -4  -6   6       58.96       75.97      3.71 o 
  -3  -6   6     2046.32     2020.52     27.10 o 
  -2  -6   6     1636.04     1632.54     26.96 o 
  -1  -6   6     1019.55     1036.84     17.88 o 
   0  -6   6        1.46       -0.10      1.60 o 
   1  -6   6       70.71       84.81      2.93 o 
   2  -6   6       70.49       68.50      2.67 o 
   3  -6   6      658.67      686.42     10.54 o 
   4  -6   6      193.68      201.21      5.09 o 
   5  -6   6      189.77      185.93      5.12 o 
   6  -6   6      203.95      211.69      5.59 o 
   7  -6   6        9.19        8.81      2.07 o 
   8  -6   6       85.35       73.31      3.82 o 
   9  -6   6       75.19       62.44      4.62 o 
  10  -6   6        6.87        8.43      4.05 o 
  11  -6   6        1.74        1.18      3.71 o 
  12  -6   6        0.03        2.95      4.30 o 
 -13  -5   6        6.86       14.00      8.26 o 
 -12  -5   6       45.17       56.35      6.23 o 
 -11  -5   6       41.22       58.32     14.46 o 
 -10  -5   6        3.17        4.38      3.22 o 
  -9  -5   6       14.81       16.22      5.27 o 
  -8  -5   6       47.50       44.50      3.27 o 
  -7  -5   6        2.80       -0.93      1.67 o 
  -6  -5   6      105.33      120.74      4.45 o 
  -5  -5   6      343.90      343.78      8.35 o 
  -4  -5   6      372.20      379.26      8.03 o 
  -3  -5   6      133.46      124.24      4.30 o 
  -2  -5   6      924.36      975.83     15.82 o 
  -1  -5   6     1258.69     1295.16     24.83 o 
   0  -5   6      190.30      229.66      5.57 o 
   1  -5   6        3.32        0.87      1.03 o 
   2  -5   6      234.59      227.80      4.72 o 
   3  -5   6      295.26      303.92      5.82 o 
   4  -5   6      209.50      191.61      5.69 o 
   5  -5   6      532.38      538.26     11.03 o 
   6  -5   6      113.30      136.50      6.62 o 
   7  -5   6       87.46       82.44      4.35 o 
   8  -5   6        2.54        3.05      2.66 o 
   9  -5   6      153.50      165.86      9.44 o 
  10  -5   6       40.82       36.50      4.60 o 
  11  -5   6       10.21       11.97      4.47 o 
  12  -5   6        5.37        4.05      4.13 o 
  13  -5   6        1.50        2.36      4.30 o 
 -13  -4   6        4.92        8.77      8.01 o 
 -12  -4   6        6.44        6.15      6.20 o 
 -11  -4   6      137.60      142.36      8.25 o 
 -10  -4   6      182.48      197.47     34.40 o 
  -9  -4   6        2.28        3.74      5.21 o 
  -8  -4   6      135.53      124.60      6.16 o 
  -7  -4   6      122.83      125.62      5.64 o 
  -6  -4   6      322.72      340.05      9.03 o 
  -5  -4   6       79.46       74.35      5.10 o 
  -4  -4   6        0.65       -1.63      1.63 o 
  -3  -4   6      498.49      481.48      8.88 o 
  -2  -4   6      164.85      141.06      4.19 o 
  -1  -4   6      536.50      543.88      8.70 o 
   0  -4   6      753.97      684.61     11.48 o 
   1  -4   6     1267.91     1392.03     20.88 o 
   2  -4   6      164.43      129.14      4.20 o 
   3  -4   6      154.84      151.04      5.56 o 
   4  -4   6      126.41      125.15      4.49 o 
   5  -4   6      336.33      365.90     11.80 o 
   6  -4   6      188.10      168.15      5.40 o 
   7  -4   6      421.38      393.17     13.51 o 
   8  -4   6        7.71        4.69      2.00 o 
   9  -4   6       12.53       17.45      4.30 o 
  10  -4   6       85.77       86.17      7.50 o 
  11  -4   6       77.76       80.53      7.50 o 
  13  -4   6        0.00       -0.17      4.22 o 
  14  -4   6        1.15       -0.25      4.38 o 
 -13  -3   6        1.75       10.62      8.09 o 
 -12  -3   6        0.03       -1.06      5.83 o 
 -11  -3   6       19.50       14.13      6.38 o 
 -10  -3   6      240.54      251.30     15.22 o 
  -9  -3   6      144.57      135.53      6.29 o 
  -8  -3   6        8.87        5.53      3.27 o 
  -7  -3   6      271.48      271.45      8.12 o 
  -6  -3   6      827.26      745.09     25.05 o 
  -5  -3   6      525.52      480.28     12.39 o 
  -4  -3   6      952.27      986.59     22.18 o 
  -3  -3   6       26.63       28.39      2.68 o 
  -2  -3   6        0.08       -0.08      1.34 o 
  -1  -3   6      502.59      510.40      8.68 o 
   0  -3   6     4102.70     4326.75    143.60 o 
   1  -3   6     1077.84     1222.56     14.97 o 
   2  -3   6      290.11      234.18      4.25 o 
   3  -3   6        0.00        0.42      1.86 o 
   4  -3   6      889.94      805.80     11.04 o 
   5  -3   6      184.44      202.78      5.66 o 
   6  -3   6       21.80       17.10      2.59 o 
   7  -3   6      217.97      246.20      6.57 o 
   8  -3   6       16.23       21.15      2.49 o 
   9  -3   6        0.83       -3.07      4.26 o 
  10  -3   6       16.44       23.74      4.37 o 
  11  -3   6       48.23       50.42      5.99 o 
 -13  -2   6        0.91        0.69      6.33 o 
 -12  -2   6        4.22        2.52      5.50 o 
 -11  -2   6       12.01        5.37      6.11 o 
 -10  -2   6       52.40       44.41      8.09 o 
  -9  -2   6      286.05      272.67     12.39 o 
  -8  -2   6       80.93      102.04      7.99 o 
  -7  -2   6       52.57       57.60      7.35 o 
  -6  -2   6      295.39      302.40      8.22 o 
  -5  -2   6     1690.26     1715.67     30.40 o 
  -4  -2   6     2025.24     2052.04     27.38 o 
  -3  -2   6       23.27       14.86      3.92 o 
  -2  -2   6       11.14       11.80      1.75 o 
  -1  -2   6        2.82        6.53      0.98 o 
   0  -2   6      423.20      406.62      7.41 o 
   1  -2   6     2314.14     2205.97     30.75 o 
   2  -2   6     3202.39     3377.68     45.95 o 
   3  -2   6      700.27      871.07     11.49 o 
   4  -2   6       62.63       67.04      3.07 o 
   5  -2   6      518.15      477.84      7.45 o 
   6  -2   6     1376.36     1370.81     38.51 o 
   7  -2   6       19.25       23.73      3.79 o 
   8  -2   6       54.71       52.24      4.78 o 
   9  -2   6        0.35        1.24      2.92 o 
  10  -2   6       29.92       30.82      4.47 o 
  11  -2   6        0.43       -3.02      3.02 o 
  12  -2   6       51.91       54.47      6.49 o 
 -13  -1   6        3.96        0.25      7.67 o 
 -12  -1   6        0.38        0.91      5.52 o 
 -11  -1   6       30.64       27.29      7.33 o 
 -10  -1   6       21.93       24.28     17.92 o 
  -9  -1   6      220.38      237.16      8.20 o 
  -8  -1   6      195.75      215.86      7.51 o 
  -7  -1   6       13.10       10.96      2.38 o 
  -6  -1   6        2.21        7.27      2.13 o 
  -5  -1   6     1511.37     1401.12     25.06 o 
  -4  -1   6     1057.29      910.78     17.96 o 
  -3  -1   6     2551.35     2727.54     43.05 o 
  -2  -1   6       28.39       27.20      1.45 o 
  -1  -1   6      186.10      154.69      3.64 o 
   0  -1   6      456.00      536.73     12.94 o 
   1  -1   6      928.02      896.93     13.77 o 
   2  -1   6     1393.18     1438.10     17.51 o 
   3  -1   6     2396.35     2353.15     32.78 o 
   4  -1   6     2599.99     2679.20     37.20 o 
   5  -1   6        0.92        3.42      1.37 o 
   6  -1   6     1462.66     1471.02     24.63 o 
   7  -1   6     1143.63     1083.89     48.44 o 
   8  -1   6      934.72      923.66     23.31 o 
   9  -1   6        0.06        0.16      2.54 o 
  10  -1   6        0.34       -2.45      2.45 o 
  11  -1   6        5.68        0.58      8.14 o 
  12  -1   6       35.03       23.12      4.68 o 
  13  -1   6       12.89        8.60      6.79 o 
 -13   0   6       16.73       23.69     10.62 o 
 -12   0   6        0.33        0.14      5.79 o 
 -11   0   6        0.74       -2.55      4.76 o 
 -10   0   6       52.47       49.53      6.33 o 
  -9   0   6       51.62       52.40      4.32 o 
  -8   0   6      141.53      156.13      6.38 o 
  -7   0   6      685.63      699.12     14.30 o 
  -6   0   6       51.46       49.90      3.76 o 
  -5   0   6      180.21      185.82      6.51 o 
  -4   0   6      632.40      652.23     14.17 o 
  -3   0   6     3110.37     2967.63     59.70 o 
  -2   0   6      935.21      891.46     12.09 o 
  -1   0   6      614.53      627.41      9.99 o 
   0   0   6       36.70       25.96      1.58 o 
   1   0   6      598.06      483.90      7.02 o 
   2   0   6     2056.74     2177.12     30.15 o 
   3   0   6      580.85      527.82      9.12 o 
   4   0   6     3566.93     3835.80     51.70 o 
   5   0   6        0.44       10.29      2.36 o 
   6   0   6       11.47       15.94      3.80 o 
   7   0   6     1092.81     1009.67     21.78 o 
   8   0   6      820.46      789.61     50.76 o 
   9   0   6       56.30       57.46     14.17 o 
  10   0   6        5.71        1.98      2.76 o 
  11   0   6       29.32       30.39      8.43 o 
  12   0   6        1.16        0.82      4.43 o 
  13   0   6        7.26        0.47      6.96 o 
  14   0   6        3.80       17.54     19.31 o 
 -13   1   6       30.12       36.76     11.13 o 
 -12   1   6       21.10       18.13      9.28 o 
 -11   1   6        5.29       17.71      7.93 o 
 -10   1   6       88.96       86.49      5.67 o 
  -9   1   6       23.22       24.06      3.53 o 
  -8   1   6       99.02       92.46     10.16 o 
  -7   1   6      303.76      311.97      8.77 o 
  -6   1   6      206.11      206.63      6.75 o 
  -5   1   6      807.68      833.13     16.88 o 
  -4   1   6       25.58       25.69      1.67 o 
  -3   1   6     1347.29     1207.73     15.91 o 
  -2   1   6     5068.41     5234.81    172.14 o 
  -1   1   6     4292.97     4426.07     58.68 o 
   0   1   6       19.85       41.44      1.98 o 
   1   1   6      145.93      194.09      3.24 o 
   2   1   6     1425.33     1468.85     17.41 o 
   3   1   6      931.45      891.60     19.48 o 
   4   1   6      386.41      432.48     11.55 o 
   5   1   6      376.72      315.95      9.78 o 
   6   1   6      257.45      247.86     11.47 o 
   7   1   6      292.07      312.09     10.50 o 
   8   1   6      110.25      101.66      5.92 o 
   9   1   6      413.48      426.06     20.07 o 
  10   1   6        3.00       -1.28      4.01 o 
  11   1   6       45.93       46.66      7.97 o 
  12   1   6        0.90       -3.74      3.84 o 
  13   1   6        8.79       11.70      4.26 o 
  14   1   6        0.18      -11.80     17.29 o 
 -11   2   6       40.34       41.57     10.29 o 
 -10   2   6        0.67        9.53      3.51 o 
  -9   2   6      106.99       94.88      8.99 o 
  -8   2   6      313.64      317.00      9.36 o 
  -7   2   6        5.67        6.39      3.47 o 
  -6   2   6      199.30      201.31      6.70 o 
  -5   2   6        6.29       12.96      2.44 o 
  -4   2   6       68.67       64.51      2.68 o 
  -3   2   6      112.56      117.91      2.75 o 
  -2   2   6     4058.25     3928.48     49.06 o 
  -1   2   6     1790.38     1763.21     20.43 o 
   0   2   6     1357.71     1401.00     14.82 o 
   1   2   6        7.37        9.68      1.00 o 
   2   2   6     4756.74     4802.57     63.84 o 
   3   2   6     4044.11     4215.73     56.92 o 
   4   2   6        7.29        1.94      1.60 o 
   5   2   6     4100.26     4147.43     77.66 o 
   6   2   6       56.73       80.51      5.57 o 
   7   2   6        0.04       -1.48      5.82 o 
   8   2   6       53.27       65.34      4.95 o 
   9   2   6      524.61      513.73     14.32 o 
  10   2   6      177.53      168.95     15.85 o 
  11   2   6      113.03      108.57      6.94 o 
  12   2   6        0.01       -0.08      3.05 o 
  13   2   6       20.73       31.24      7.76 o 
  14   2   6        3.21       17.62     18.47 o 
  15   2   6        4.64       -5.57     14.67 o 
 -11   3   6       32.29       36.85      6.24 o 
 -10   3   6      146.04      165.11      8.61 o 
  -9   3   6       20.58       20.31      3.79 o 
  -8   3   6      246.39      275.16     17.62 o 
  -7   3   6      126.44      121.61      5.77 o 
  -6   3   6      391.25      395.78     10.90 o 
  -5   3   6        0.79        2.85      1.32 o 
  -4   3   6        3.46        4.48      1.17 o 
  -3   3   6      138.31      139.24      4.74 o 
  -2   3   6     1040.33      899.42     11.61 o 
  -1   3   6     3748.52     3867.52     42.76 o 
   0   3   6     5847.27     5980.91     64.88 o 
   1   3   6      126.72      129.38      3.17 o 
   2   3   6     1693.84     1694.78     24.40 o 
   3   3   6     3907.68     4397.02     59.12 o 
   4   3   6     1835.26     1888.54     27.40 o 
   5   3   6     1728.21     1573.92     22.26 o 
   6   3   6      338.36      429.79      7.70 o 
   7   3   6      162.97      160.85      8.77 o 
   8   3   6      333.88      329.52     10.33 o 
   9   3   6       32.96       23.60      3.43 o 
  10   3   6      340.15      365.86     29.22 o 
  11   3   6      240.60      209.74      9.20 o 
  12   3   6        6.32        7.47      3.36 o 
  13   3   6        4.13        3.61      5.44 o 
  14   3   6        6.87        6.83     17.03 o 
 -11   4   6       32.10       36.59      6.32 o 
 -10   4   6       97.07      134.32      9.70 o 
  -9   4   6       85.13       98.32      8.09 o 
  -8   4   6        1.35        5.80      2.96 o 
  -7   4   6      840.30      879.65     38.53 o 
  -6   4   6      793.34      841.18     20.37 o 
  -5   4   6     1272.84     1338.58     15.94 o 
  -4   4   6      301.67      285.78      5.59 o 
  -3   4   6       29.08       27.42      1.70 o 
  -2   4   6        5.66        8.36      5.15 o 
  -1   4   6      502.07      594.21     11.39 o 
   0   4   6     4701.28     4615.63     45.21 o 
   1   4   6     4043.22     4327.79     47.66 o 
   2   4   6     1771.34     1826.77     27.15 o 
   3   4   6       40.67       74.69      3.12 o 
   4   4   6     2414.16     2123.45     30.49 o 
   5   4   6     1807.44     1804.79     38.47 o 
   6   4   6      642.38      674.23     11.69 o 
   7   4   6        0.40        2.21      1.22 o 
   8   4   6      117.63       93.59      6.37 o 
   9   4   6       39.02       49.02      4.57 o 
  10   4   6      151.47      168.18      8.73 o 
  11   4   6      113.35      127.99      7.24 o 
  12   4   6       78.05       92.78      6.59 o 
  13   4   6       23.47       24.42      4.42 o 
  14   4   6        3.60       26.73     20.57 o 
 -11   5   6       21.80       27.15      6.16 o 
 -10   5   6       20.55       19.39      5.31 o 
  -9   5   6      169.86      165.60     10.12 o 
  -8   5   6      115.30      129.26      8.60 o 
  -7   5   6       72.39       83.14      6.83 o 
  -6   5   6      632.77      648.84     13.15 o 
  -5   5   6     2235.01     2152.88     31.33 o 
  -4   5   6     1607.78     1616.14     20.44 o 
  -3   5   6      298.56      313.27      5.96 o 
  -2   5   6        0.19       -0.39      1.10 o 
  -1   5   6     1982.19     2027.86     21.41 o 
   0   5   6     1263.06     1300.28     25.49 o 
   1   5   6     1483.75     1528.55     18.53 o 
   2   5   6     3554.49     3632.28     40.59 o 
   3   5   6      172.01      220.18      5.53 o 
   4   5   6       20.58       13.53      1.75 o 
   5   5   6     1198.71     1379.54     16.58 o 
   6   5   6     1752.96     1660.21     19.51 o 
   7   5   6        3.16        0.99      1.13 o 
   8   5   6       10.54       19.77     14.97 o 
   9   5   6        5.16        3.64      5.94 o 
  10   5   6       14.22        6.26      3.71 o 
  11   5   6       15.98       17.03      3.45 o 
  12   5   6       75.06       83.47     12.35 o 
  13   5   6       65.11       25.55     19.06 o 
  14   5   6       14.34       15.94     19.73 o 
  15   5   6        1.07       -2.95     15.85 o 
 -11   6   6        8.87        3.54      4.81 o 
 -10   6   6        4.00       -1.60      3.96 o 
  -9   6   6       49.53       48.32      6.66 o 
  -8   6   6       43.45       36.59      5.73 o 
  -7   6   6       74.83       74.52      5.99 o 
  -6   6   6       23.96       25.04      4.85 o 
  -5   6   6      658.87      629.89     10.44 o 
  -4   6   6      813.69      811.73     12.14 o 
  -3   6   6     1225.12     1225.62     16.33 o 
  -2   6   6       56.60       64.22      3.81 o 
  -1   6   6      475.09      513.17      7.28 o 
   0   6   6      700.64      717.72     10.26 o 
   1   6   6     1089.88     1201.29     13.43 o 
   2   6   6     1727.66     1741.05     20.97 o 
   3   6   6     2395.50     2498.53     32.73 o 
   4   6   6      734.13      700.41     17.26 o 
   5   6   6      114.36      120.69      6.89 o 
   6   6   6     1169.53     1139.61     14.54 o 
   7   6   6     1314.03     1483.52     18.19 o 
   8   6   6     1005.27      880.63     12.30 o 
   9   6   6       15.66       13.13      9.65 o 
  10   6   6        6.21        1.12      2.40 o 
  11   6   6       10.31       14.02      3.38 o 
  12   6   6       17.82       32.38     19.14 o 
  13   6   6        0.22       15.94     18.38 o 
  14   6   6       19.48       24.37     20.57 o 
  15   6   6        3.26       26.64     19.22 o 
 -11   7   6        8.86        7.08      5.23 o 
 -10   7   6       45.58       32.88      6.58 o 
  -9   7   6       18.28       18.21      5.23 o 
  -8   7   6       48.32       44.10      6.07 o 
  -7   7   6       80.22       77.29      4.91 o 
  -6   7   6        7.99       11.44      2.04 o 
  -5   7   6       70.13       66.85      3.32 o 
  -4   7   6      607.35      659.45     12.96 o 
  -3   7   6     1960.24     1943.75     24.38 o 
  -2   7   6      187.51      183.76      6.45 o 
  -1   7   6        1.93       -0.56      1.01 o 
   0   7   6     1197.18     1208.09     15.83 o 
   1   7   6     2596.75     2608.78     30.50 o 
   2   7   6      434.10      414.00      6.95 o 
   3   7   6      748.30      786.29     11.11 o 
   4   7   6      835.10      769.66     12.97 o 
   5   7   6      351.61      409.51      8.00 o 
   6   7   6        8.52       15.17      3.40 o 
   7   7   6      677.78      725.50     10.63 o 
   8   7   6     1498.84     1365.95     25.94 o 
   9   7   6     1046.83     1015.52     14.03 o 
  10   7   6        9.88        6.53      2.73 o 
  11   7   6      138.14      122.54     21.80 o 
  12   7   6        0.10       -1.26     14.17 o 
  13   7   6       13.60        9.70     18.72 o 
  14   7   6        7.87       10.62     18.38 o 
  15   7   6        0.03      -10.62     16.36 o 
 -10   8   6       54.43       63.66      8.26 o 
  -9   8   6       77.98       86.34      8.85 o 
  -8   8   6      100.72       89.04      8.01 o 
  -7   8   6       79.86       79.81      5.47 o 
  -6   8   6       41.56       35.82      2.95 o 
  -5   8   6       21.42       19.96      2.27 o 
  -4   8   6      327.96      322.83      7.10 o 
  -3   8   6      744.38      777.23     12.16 o 
  -2   8   6     2107.41     2003.08     25.09 o 
  -1   8   6      693.50      709.13      9.81 o 
   0   8   6      641.19      621.23      9.76 o 
   1   8   6      670.20      597.36      9.37 o 
   2   8   6     1823.99     1983.06     24.15 o 
   3   8   6      898.48      862.36     12.75 o 
   4   8   6       22.86       21.72      1.91 o 
   5   8   6       49.89       52.64      3.18 o 
   6   8   6        0.00        0.41      1.23 o 
   7   8   6      393.19      399.30      7.31 o 
   8   8   6      316.21      355.95      6.95 o 
   9   8   6      623.65      583.95      9.65 o 
  10   8   6      102.28      103.51      5.99 o 
  11   8   6       57.04       47.72     21.50 o 
  12   8   6        2.91        7.42     17.12 o 
  13   8   6       53.36       35.16     22.77 o 
  14   8   6        6.73       18.13     21.42 o 
  15   8   6        0.84       -0.17     19.14 o 
  -9   9   6       93.69      105.99      9.87 o 
  -8   9   6      187.05      214.09     12.48 o 
  -7   9   6       74.17       72.28      4.20 o 
  -6   9   6       43.04       43.21      3.27 o 
  -5   9   6       14.58       19.08      2.37 o 
  -4   9   6       19.14       20.91      2.29 o 
  -3   9   6       24.44       28.52      2.41 o 
  -2   9   6     1250.62     1187.58     20.43 o 
  -1   9   6     1611.43     1610.86     21.56 o 
   0   9   6      657.12      656.74     12.86 o 
   1   9   6        0.78        0.34      1.60 o 
   2   9   6      764.48      728.05     13.77 o 
   3   9   6     1033.39     1003.17     14.68 o 
   4   9   6      491.86      535.99      9.48 o 
   5   9   6      239.37      240.80      5.91 o 
   6   9   6        0.07       -0.33      1.27 o 
   7   9   6        0.44        2.59      1.54 o 
   8   9   6      158.29      185.62      5.05 o 
   9   9   6      346.55      336.27     13.20 o 
  10   9   6      104.16      113.35      4.07 o 
  11   9   6       36.43       38.87     21.84 o 
  12   9   6        3.82       -2.53     15.35 o 
  13   9   6       40.82        7.93     18.30 o 
  14   9   6       26.88       44.35     25.55 o 
  -9  10   6        1.67       -3.63      4.64 o 
  -8  10   6      114.64      103.38      9.44 o 
  -7  10   6      169.77      173.97      8.09 o 
  -6  10   6      164.70      172.05      6.04 o 
  -5  10   6        0.43        2.18      1.88 o 
  -4  10   6        4.01        7.92      2.10 o 
  -3  10   6       39.89       40.79      3.52 o 
  -2  10   6      122.06      145.03      5.85 o 
  -1  10   6      718.09      655.23     11.16 o 
   0  10   6     2272.88     2317.71     29.46 o 
   1  10   6      727.16      696.38     15.77 o 
   2  10   6       83.88       75.89      4.17 o 
   3  10   6     1115.89     1060.39     39.71 o 
   4  10   6     1351.20     1314.94     18.66 o 
   5  10   6      594.01      572.11      8.84 o 
   6  10   6      258.62      243.76      5.93 o 
   7  10   6       70.67       80.97      3.51 o 
   8  10   6       68.33       69.04      3.38 o 
   9  10   6       14.14       13.73      4.48 o 
  10  10   6       84.30       81.62      8.09 o 
  11  10   6      129.86      127.76     17.45 o 
  12  10   6        8.51       21.75     19.82 o 
  13  10   6        4.16      -12.48     15.94 o 
  14  10   6       20.46        0.59     17.20 o 
  -8  11   6        0.54       -0.25      3.96 o 
  -7  11   6      138.90      139.82      8.18 o 
  -6  11   6      203.84      187.25     10.41 o 
  -5  11   6      237.60      244.09     21.42 o 
  -4  11   6       48.79       48.21      5.84 o 
  -3  11   6      102.11      111.82      9.19 o 
  -2  11   6       57.38       58.43      4.05 o 
  -1  11   6      115.37      122.33      5.38 o 
   0  11   6      621.02      626.11     17.41 o 
   1  11   6      751.83      659.84     13.63 o 
   2  11   6      673.67      648.34     13.49 o 
   3  11   6        6.20        1.83      2.04 o 
   4  11   6      740.05      705.15     12.12 o 
   5  11   6      618.28      579.16     10.71 o 
   6  11   6      591.74      570.32      9.17 o 
   7  11   6       24.58       22.43      2.42 o 
   8  11   6        8.84       11.03      2.13 o 
   9  11   6        1.01       -1.61      1.66 o 
  10  11   6       49.12       57.99      6.28 o 
  11  11   6       39.14       31.39      3.74 o 
  12  11   6       18.55       25.21     22.34 o 
  13  11   6        6.05       19.82     20.91 o 
  14  11   6        0.36        4.89     20.07 o 
  -7  12   6        8.96        8.14      4.76 o 
  -6  12   6       63.21       63.66      5.25 o 
  -5  12   6      362.85      383.02     11.74 o 
  -4  12   6      214.86      244.36     12.99 o 
  -3  12   6       24.25       24.72      3.54 o 
  -2  12   6       11.83       11.03      2.62 o 
  -1  12   6      224.60      252.95      9.40 o 
   0  12   6      106.96      122.52      5.60 o 
   1  12   6      164.45      153.28      6.01 o 
   2  12   6      217.11      208.22      7.00 o 
   3  12   6      167.83      169.16      6.40 o 
   4  12   6        7.90        7.90      2.47 o 
   5  12   6      260.69      282.17      7.30 o 
   6  12   6      553.55      567.20      9.44 o 
   7  12   6      197.41      187.48      8.12 o 
   8  12   6        3.49        4.09      1.98 o 
   9  12   6       45.44       45.07     10.20 o 
  10  12   6        4.17        3.52      2.65 o 
  11  12   6        2.21        3.01      2.91 o 
  13  12   6        6.96       13.24     22.34 o 
  14  12   6        4.31        6.91     20.49 o 
  -6  13   6        8.08       13.15      3.52 o 
  -5  13   6       48.75       53.52      5.19 o 
  -4  13   6      246.03      279.69     14.33 o 
  -3  13   6      195.53      177.49     10.71 o 
  -2  13   6        0.71       -1.18      3.46 o 
  -1  13   6       69.41       69.49      4.76 o 
   0  13   6      289.92      303.96      9.28 o 
   1  13   6      313.14      307.62     12.82 o 
   2  13   6       39.03       35.62      3.49 o 
   3  13   6       73.77       58.86      4.23 o 
   4  13   6       43.54       59.03      6.83 o 
   5  13   6       54.71       61.18      4.36 o 
   6  13   6      163.29      170.46      5.83 o 
   7  13   6      295.41      287.75      7.32 o 
   8  13   6      189.09      191.98      7.85 o 
   9  13   6        5.86        4.34      2.82 o 
  10  13   6       13.00       13.77      3.42 o 
  11  13   6       19.17       21.08      5.40 o 
  12  13   6        0.20       -3.88      3.88 o 
  -5  14   6        1.80        3.37      3.92 o 
  -4  14   6       52.71       58.35      5.30 o 
  -3  14   6      196.13      203.29     12.06 o 
  -2  14   6      103.55      112.31      8.94 o 
  -1  14   6       11.70       11.30      4.38 o 
   0  14   6      104.01       91.23      8.09 o 
   1  14   6      352.46      367.05     10.49 o 
   2  14   6      266.78      245.29      8.44 o 
   3  14   6      122.30      131.99      6.13 o 
   4  14   6        2.44        0.45      2.17 o 
   5  14   6        3.28        2.18      2.21 o 
   6  14   6       26.15       26.71      3.12 o 
   7  14   6      111.99      119.33      5.60 o 
   8  14   6       84.91       81.05      5.56 o 
   9  14   6       40.55       33.44      4.31 o 
  10  14   6        0.23       -0.49      2.71 o 
  11  14   6       19.61       25.38      5.90 o 
  -3  15   6       65.18       58.69      7.59 o 
  -2  15   6      163.71      154.98     10.79 o 
  -1  15   6       96.21       92.08      8.60 o 
   0  15   6        0.96        0.34      3.79 o 
   1  15   6       51.03       54.05      6.91 o 
   2  15   6      141.99      155.99     10.29 o 
   3  15   6      162.25      153.46     10.37 o 
   4  15   6       24.19       18.90      3.24 o 
   5  15   6       11.06       16.87      3.20 o 
   6  15   6        0.46       -0.18      2.49 o 
   7  15   6        7.77       13.37      7.80 o 
   8  15   6       17.39       19.35      3.83 o 
   9  15   6       60.84       59.84      5.90 o 
  -1  16   6      102.46       84.91      8.68 o 
   0  16   6       73.85       60.63      7.59 o 
   1  16   6        0.10        3.29      3.88 o 
   2  16   6       68.90       68.05      7.76 o 
   3  16   6       59.89       51.52      7.17 o 
   4  16   6       59.35       43.42      6.91 o 
   5  16   6        2.87        4.38      4.38 o 
   6  16   6        0.10        4.38      4.38 o 
   7  16   6        0.37        4.22      4.38 o 
   8  16   6        6.79        4.55      4.81 o 
   9  16   6        8.65        6.75      5.23 o 
   1  17   6       30.97       40.22      7.17 o 
   2  17   6        1.77        1.86      4.38 o 
   3  17   6       33.44       22.34      6.16 o 
   4  17   6       74.39       60.63      8.09 o 
   5  17   6       22.28       17.71      6.07 o 
   6  17   6        7.99        5.57      4.89 o 
   7  17   6        0.13        2.02      4.81 o 
   8  17   6        7.45        7.59      5.40 o 
  -4 -14   7        8.03       14.76      5.57 o 
  -3 -14   7        0.25        4.64      4.72 o 
  -2 -14   7        4.48       13.83      5.06 o 
  -1 -14   7        0.47       -4.13      4.13 o 
   0 -14   7        3.58        1.94      4.22 o 
   1 -14   7        0.84        0.25      4.05 o 
   2 -14   7        0.12       -3.71      3.71 o 
  -4 -13   7       19.11       21.16      5.48 o 
  -3 -13   7       34.99       50.93      6.75 o 
  -2 -13   7        0.02        5.06      4.55 o 
  -1 -13   7        3.16        3.54      4.30 o 
   0 -13   7        0.35        8.85      4.30 o 
   1 -13   7       10.99       14.17      5.06 o 
   2 -13   7       13.42       14.59      5.14 o 
   3 -13   7        1.14        2.78      4.05 o 
   4 -13   7        9.11        9.02      4.72 o 
  -7 -12   7        4.30        8.26      4.97 o 
  -6 -12   7        0.01        5.31      4.47 o 
  -5 -12   7       11.00        6.86      3.11 o 
  -4 -12   7       15.55       16.61      4.64 o 
  -3 -12   7       36.26       37.86      5.65 o 
  -2 -12   7       24.81       18.63      4.97 o 
  -1 -12   7        0.00       -3.46      3.46 o 
   0 -12   7       19.29        7.25      4.22 o 
   1 -12   7       13.40       14.92      5.14 o 
   2 -12   7        8.11        4.72      4.55 o 
   3 -12   7        4.77        5.40      4.13 o 
   4 -12   7       12.17        9.61      4.89 o 
   5 -12   7        1.50        2.83      3.03 o 
   6 -12   7        1.75       -1.87      2.91 o 
  -8 -11   7        1.17       -0.08      4.38 o 
  -7 -11   7        0.18       -3.63      3.63 o 
  -6 -11   7        0.07        3.63      4.22 o 
  -5 -11   7        0.49        1.33      2.47 o 
  -4 -11   7       14.83        5.14      3.04 o 
  -3 -11   7       12.88       14.84      4.64 o 
  -2 -11   7       34.62       40.22      5.82 o 
  -1 -11   7       57.34       55.57      6.24 o 
   0 -11   7        4.09        3.12      3.79 o 
   1 -11   7       21.74       32.80      5.65 o 
   2 -11   7       35.76       29.93      5.31 o 
   3 -11   7       19.25       17.20      5.14 o 
   4 -11   7        1.23        2.01      2.77 o 
   5 -11   7        0.26       -2.35      2.53 o 
   6 -11   7        0.09        0.64      2.56 o 
   7 -11   7        0.03        0.90      2.79 o 
 -11 -10   7        2.30        3.29      8.09 o 
 -10 -10   7        1.55        3.46      8.94 o 
  -9 -10   7        0.18        1.60      4.47 o 
  -8 -10   7       45.27       46.38      7.25 o 
  -7 -10   7       14.65       14.67      5.31 o 
  -6 -10   7        3.88        4.30      2.81 o 
  -5 -10   7        9.47       13.33      3.24 o 
  -4 -10   7       24.15       18.37      3.30 o 
  -3 -10   7       87.19       77.91      4.98 o 
  -2 -10   7        0.86        0.34      3.12 o 
  -1 -10   7       98.16       89.29      7.17 o 
   0 -10   7       41.76       38.53      5.23 o 
   1 -10   7        0.00       -1.18      3.20 o 
   2 -10   7       25.14       19.90      4.89 o 
   3 -10   7       56.63       65.28      4.57 o 
   4 -10   7        7.03        5.09      2.15 o 
   5 -10   7        9.39        6.44      2.24 o 
   6 -10   7        5.55        2.16      2.62 o 
   7 -10   7        0.06       -2.06      2.35 o 
   8 -10   7        0.78       -3.29      3.29 o 
   9 -10   7        0.91       -2.87      4.22 o 
 -11  -9   7        0.67        0.25      8.60 o 
 -10  -9   7        1.03        4.97      8.35 o 
  -9  -9   7        0.19        0.22      3.69 o 
  -8  -9   7       31.18       29.84      5.37 o 
  -7  -9   7       47.32       53.07      5.86 o 
  -6  -9   7       64.39       68.87      4.82 o 
  -5  -9   7        4.46        2.76      2.78 o 
  -4  -9   7        0.01       -0.39      2.14 o 
  -3  -9   7        3.91       -0.14      1.56 o 
  -2  -9   7       27.70       34.31      3.12 o 
  -1  -9   7        1.28        1.26      2.95 o 
   0  -9   7      103.36      112.15      7.50 o 
   1  -9   7       73.73       75.55      6.32 o 
   2  -9   7        0.01       -2.53      2.70 o 
   3  -9   7       52.82       55.16      3.24 o 
   4  -9   7      180.38      179.20      5.63 o 
   5  -9   7        0.54        2.78      2.03 o 
   6  -9   7       25.19       30.80      3.04 o 
   7  -9   7        0.31        0.04      2.44 o 
   8  -9   7        0.11        0.64      2.56 o 
   9  -9   7        1.52        5.57      4.30 o 
  10  -9   7        0.37        4.05      4.30 o 
 -11  -8   7        0.71       -1.69      7.84 o 
 -10  -8   7        7.85        7.84      4.58 o 
  -9  -8   7        3.43       -0.47      3.65 o 
  -8  -8   7        0.19        1.19      3.52 o 
  -7  -8   7       78.94       89.80      4.98 o 
  -6  -8   7      165.64      171.37      6.92 o 
  -5  -8   7      104.33      106.60      4.98 o 
  -4  -8   7       52.73       69.37      4.43 o 
  -3  -8   7      172.05      177.44      6.55 o 
  -2  -8   7      189.44      196.13     10.95 o 
  -1  -8   7       70.09       58.53      3.92 o 
   0  -8   7      121.35      119.70      5.65 o 
   1  -8   7       17.80       19.73      3.88 o 
   2  -8   7       26.98       16.19      2.44 o 
   3  -8   7        1.80       -0.07      1.54 o 
   4  -8   7       74.03       70.09      4.53 o 
   5  -8   7      175.26      177.14      5.56 o 
   6  -8   7        2.00        2.00      2.49 o 
   7  -8   7        0.02       -1.78      1.78 o 
   8  -8   7        2.54        2.28      4.64 o 
   9  -8   7        3.21        4.72      4.30 o 
  10  -8   7        0.09       -0.25      3.79 o 
  11  -8   7        0.05        2.53      4.30 o 
 -12  -7   7        3.38        7.76      8.94 o 
 -11  -7   7        0.05        3.79      8.52 o 
 -10  -7   7        0.05        3.70      3.57 o 
  -9  -7   7        0.03       -1.57      3.26 o 
  -8  -7   7       29.61       39.64      5.58 o 
  -7  -7   7        5.34        5.90      3.70 o 
  -6  -7   7       15.50       16.74      3.71 o 
  -5  -7   7      178.21      197.49      6.78 o 
  -4  -7   7      296.21      281.68      8.16 o 
  -3  -7   7        2.65        5.44      2.07 o 
  -2  -7   7      235.28      248.63      7.57 o 
  -1  -7   7      199.01      220.35      6.77 o 
   0  -7   7       76.03       80.11      3.90 o 
   1  -7   7      164.14      123.76      4.79 o 
   2  -7   7      120.89      138.29      8.88 o 
   3  -7   7        0.22       -0.60      1.35 o 
   4  -7   7        8.38        3.56      1.71 o 
   5  -7   7       98.68      116.32      4.68 o 
   6  -7   7      101.82      109.22      4.46 o 
   7  -7   7       24.87       22.63      2.68 o 
   8  -7   7       17.31       17.15      4.44 o 
   9  -7   7        5.64        6.66      4.30 o 
  10  -7   7       22.86       22.18      5.40 o 
  11  -7   7        0.01        1.26      4.05 o 
 -12  -6   7        1.66        3.71      8.52 o 
 -11  -6   7       13.91       11.08      7.13 o 
 -10  -6   7        4.56        2.71      3.77 o 
  -9  -6   7       16.76       18.83      4.35 o 
  -8  -6   7        0.70        0.91      2.96 o 
  -7  -6   7        5.68        4.75      2.26 o 
  -6  -6   7        0.07       -0.70      1.72 o 
  -5  -6   7      503.06      507.99     10.43 o 
  -4  -6   7       24.07       14.93      3.10 o 
  -3  -6   7      326.92      336.27      7.82 o 
  -2  -6   7      142.49      158.75      5.78 o 
  -1  -6   7      325.82      352.14     10.08 o 
   0  -6   7       85.88       89.63      6.07 o 
   1  -6   7      328.99      339.73      6.97 o 
   2  -6   7       63.45       67.22      2.86 o 
   3  -6   7       14.72       24.82      1.83 o 
   4  -6   7       27.94       26.12      2.22 o 
   5  -6   7        1.36       -0.77      1.49 o 
   6  -6   7       84.03      104.42      4.14 o 
   7  -6   7       74.31       72.16      3.68 o 
   8  -6   7       80.92       84.32      4.10 o 
   9  -6   7       11.88        8.66      2.74 o 
  10  -6   7       14.98       18.04      5.06 o 
  11  -6   7        9.72       11.21      4.89 o 
  12  -6   7        3.76        4.47      4.64 o 
 -12  -5   7        0.36       -3.10      5.57 o 
 -11  -5   7        0.80        2.91      3.40 o 
 -10  -5   7       30.76       32.18      6.88 o 
  -9  -5   7       59.49       61.90      6.24 o 
  -8  -5   7        1.06       -0.75      1.75 o 
  -7  -5   7        1.59        3.74      2.04 o 
  -6  -5   7       11.30        5.86      2.10 o 
  -5  -5   7        0.73       -1.28      1.67 o 
  -4  -5   7      184.76      206.12      9.17 o 
  -3  -5   7      889.44      884.09     17.07 o 
  -2  -5   7       63.95       58.35      3.54 o 
  -1  -5   7        6.26        4.22      2.32 o 
   0  -5   7      219.63      218.81      9.02 o 
   1  -5   7      686.40      662.95     12.03 o 
   2  -5   7      257.93      252.01      5.24 o 
   3  -5   7        1.41        1.89      1.32 o 
   4  -5   7       22.75       20.51      1.90 o 
   5  -5   7       27.67       30.81      2.80 o 
   6  -5   7       12.70        8.64      2.23 o 
   7  -5   7       12.37       11.63      2.41 o 
   8  -5   7       38.02       40.73      4.09 o 
   9  -5   7       43.82       37.52      5.31 o 
  10  -5   7        7.57       11.72      4.05 o 
  11  -5   7        9.25       12.56      5.06 o 
  12  -5   7        6.71        5.40      4.22 o 
  13  -5   7        1.37       -3.88      3.88 o 
 -12  -4   7        2.02       -2.45      5.99 o 
 -11  -4   7       11.46       17.54      4.36 o 
 -10  -4   7       71.77       68.15      9.93 o 
  -9  -4   7      114.49       98.91     10.70 o 
  -8  -4   7      149.46      143.83      6.94 o 
  -7  -4   7       28.22       25.09      5.48 o 
  -6  -4   7      130.12      115.59      5.78 o 
  -5  -4   7        1.57       -1.75      1.75 o 
  -4  -4   7       98.54       99.29      7.76 o 
  -3  -4   7       14.96       12.68      2.03 o 
  -2  -4   7      580.28      603.96     10.46 o 
  -1  -4   7      541.45      505.66     20.15 o 
   0  -4   7        3.18        7.21      1.48 o 
   1  -4   7      104.54      137.96      4.39 o 
   2  -4   7      871.88      840.93     14.35 o 
   3  -4   7      200.77      200.35      4.56 o 
   4  -4   7        8.00       10.30      1.65 o 
   5  -4   7      133.43      113.73      4.59 o 
   6  -4   7        9.05        2.75      1.80 o 
   7  -4   7       53.03       57.14      3.62 o 
   8  -4   7       18.87       17.29      4.85 o 
   9  -4   7       71.17       70.91      6.49 o 
  10  -4   7       50.21       45.79      6.16 o 
  13  -4   7        8.72       17.62      5.31 o 
 -12  -3   7        4.92        1.60      6.91 o 
 -11  -3   7        1.59        2.87      5.66 o 
 -10  -3   7        0.04       -4.19      7.50 o 
  -9  -3   7       45.44       40.43      4.03 o 
  -8  -3   7      387.76      377.52     12.54 o 
  -7  -3   7      145.98      141.90      6.53 o 
  -6  -3   7      242.02      221.14     13.03 o 
  -5  -3   7      121.44      119.08      5.69 o 
  -4  -3   7      904.67      918.39     18.37 o 
  -3  -3   7        5.09        4.54      1.97 o 
  -2  -3   7      333.89      290.09      8.16 o 
  -1  -3   7      425.70      425.81     12.56 o 
   0  -3   7      135.39       92.18      5.48 o 
   1  -3   7       21.11       25.46      2.00 o 
   2  -3   7      789.37      689.31     12.06 o 
   3  -3   7     2314.93     2460.72     35.09 o 
   4  -3   7      311.36      301.45      8.27 o 
   5  -3   7       33.63       40.22      2.21 o 
   6  -3   7      238.78      249.32      6.81 o 
   7  -3   7        6.05        9.55      2.50 o 
   8  -3   7      180.89      158.50      7.23 o 
   9  -3   7       63.85       58.88      5.59 o 
  10  -3   7       35.57       30.62      5.02 o 
  11  -3   7       22.73       23.86      5.06 o 
 -13  -2   7        1.96        8.60      7.00 o 
 -12  -2   7       16.15       25.43      8.00 o 
 -11  -2   7        0.30        1.87      6.87 o 
 -10  -2   7        4.57       10.27      5.85 o 
  -9  -2   7        5.01        2.11      2.29 o 
  -8  -2   7       89.41       85.10      5.03 o 
  -7  -2   7      307.83      305.99      9.57 o 
  -6  -2   7      776.50      725.37     16.00 o 
  -5  -2   7       18.13       17.46      3.04 o 
  -4  -2   7      260.98      223.60      7.25 o 
  -3  -2   7      500.93      494.43     11.45 o 
  -2  -2   7      686.33      693.44     17.62 o 
  -1  -2   7        5.21        4.92      1.11 o 
   0  -2   7     1419.92     1540.29     22.34 o 
   1  -2   7      234.11      279.11      6.15 o 
   2  -2   7       40.38       17.46      1.79 o 
   3  -2   7      221.93      211.27      5.46 o 
   4  -2   7     2827.21     2704.73     38.15 o 
   5  -2   7      996.42     1064.05     13.95 o 
   6  -2   7       19.48       15.83      1.69 o 
   7  -2   7       35.06       34.80      2.77 o 
   8  -2   7      147.24      190.42      8.74 o 
   9  -2   7       45.97       47.44     11.68 o 
  10  -2   7        5.46        3.97      3.67 o 
  11  -2   7        9.00       10.12      6.16 o 
  12  -2   7        6.64        2.81      5.73 o 
 -13  -1   7       12.59       16.53      9.28 o 
 -12  -1   7        7.73        8.07      6.98 o 
 -11  -1   7       22.58       23.18     14.08 o 
 -10  -1   7        5.16        9.70      3.26 o 
  -9  -1   7        1.65        0.30      2.35 o 
  -8  -1   7        0.54        0.11      1.87 o 
  -7  -1   7      417.24      402.41     11.25 o 
  -6  -1   7      471.52      502.40     12.54 o 
  -5  -1   7      624.52      622.07     13.99 o 
  -4  -1   7       90.28       64.42      7.25 o 
  -3  -1   7      708.55      774.26     20.87 o 
  -2  -1   7     1743.57     1671.13     35.92 o 
  -1  -1   7     1058.31     1075.06     16.02 o 
   0  -1   7      920.24      875.41     13.68 o 
   1  -1   7      919.75     1017.32     30.06 o 
   2  -1   7     1179.76     1288.59     30.86 o 
   3  -1   7       33.08       27.19      1.60 o 
   4  -1   7      380.64      406.82      8.16 o 
   5  -1   7      489.95      505.69     13.58 o 
   6  -1   7     1568.64     1480.40     18.26 o 
   7  -1   7       20.65       31.86      4.38 o 
   8  -1   7       20.06       13.65      5.19 o 
   9  -1   7        0.24        2.22      2.84 o 
  10  -1   7       17.52       13.14      4.93 o 
  11  -1   7        4.43       -0.11      4.09 o 
  12  -1   7       10.21        6.51      7.67 o 
  13  -1   7       17.96       24.45     19.82 o 
 -13   0   7        5.32       15.18      8.52 o 
 -12   0   7       18.52       21.02      7.55 o 
 -11   0   7       29.35       36.56      8.11 o 
 -10   0   7        9.14        9.72      4.12 o 
  -9   0   7        3.57        3.36      4.24 o 
  -8   0   7       23.48       13.85      3.54 o 
  -7   0   7       34.03       32.42      3.60 o 
  -6   0   7       81.37       64.87      4.50 o 
  -5   0   7      954.55      930.67     18.66 o 
  -4   0   7      676.29      593.10     16.19 o 
  -3   0   7      133.16      156.87      5.69 o 
  -2   0   7       57.79       55.25      2.40 o 
  -1   0   7     3092.79     2935.86     39.90 o 
   0   0   7     1899.08     1875.34     26.37 o 
   1   0   7     2258.10     2375.52     48.69 o 
   2   0   7      636.87      674.04      9.49 o 
   3   0   7      450.15      460.22      8.49 o 
   4   0   7       26.55       24.10      4.64 o 
   5   0   7      641.37      553.90     14.84 o 
   6   0   7     1059.17     1113.80     22.09 o 
   7   0   7      304.58      322.59      8.80 o 
   8   0   7       66.65       80.97      5.95 o 
   9   0   7       99.99       94.18     19.18 o 
  10   0   7       51.21       47.06      5.26 o 
  11   0   7       18.84       26.66      4.82 o 
  12   0   7        1.55        3.00      4.05 o 
  13   0   7        0.61        5.32      5.31 o 
  14   0   7        0.08       13.15     18.97 o 
 -12   1   7       28.01       15.51      9.11 o 
 -11   1   7       38.10       25.97      9.61 o 
 -10   1   7       42.87       35.63      4.56 o 
  -9   1   7       33.28       38.07      5.46 o 
  -8   1   7        6.05        2.42      2.60 o 
  -7   1   7       36.70       46.17      4.15 o 
  -6   1   7        8.27       10.50      2.51 o 
  -5   1   7      467.48      490.74     13.70 o 
  -4   1   7      456.29      505.44     12.56 o 
  -3   1   7     1666.22     1612.66     20.73 o 
  -2   1   7      275.76      254.15      6.79 o 
  -1   1   7      193.65      169.54      4.19 o 
   0   1   7      276.70      254.45      4.46 o 
   1   1   7     4264.96     3944.13     38.78 o 
   2   1   7     1062.18     1279.72     18.98 o 
   3   1   7       26.93       35.26      2.05 o 
   4   1   7      173.02      180.95      6.91 o 
   5   1   7      625.85      600.44     15.43 o 
   6   1   7      340.98      403.13     12.31 o 
   7   1   7      322.60      323.83      8.50 o 
   8   1   7      123.57      107.20      6.25 o 
   9   1   7       24.01       21.87      3.84 o 
  10   1   7       28.26       26.26      5.19 o 
  11   1   7      128.08      147.10      8.54 o 
  12   1   7       24.08       32.33      4.97 o 
  13   1   7        1.73        5.07      4.85 o 
  14   1   7        0.53        5.23     17.79 o 
 -12   2   7        1.45        0.93      7.08 o 
 -11   2   7       31.47       26.25      4.72 o 
 -10   2   7      138.26      131.42      7.57 o 
  -9   2   7      164.42      200.80      8.81 o 
  -8   2   7       27.22       34.81      4.28 o 
  -7   2   7        1.03       -2.99      2.99 o 
  -6   2   7      246.68      262.91      8.80 o 
  -5   2   7      351.36      328.07      9.51 o 
  -4   2   7      248.13      240.59      7.60 o 
  -3   2   7     1487.73     1425.31     21.28 o 
  -2   2   7      396.09      452.86      7.56 o 
  -1   2   7      434.47      390.69      7.38 o 
   0   2   7     2422.22     2461.49     28.02 o 
   1   2   7     2021.11     2074.64     21.42 o 
   2   2   7      264.58      242.02      6.29 o 
   3   2   7     2268.21     2235.15     25.89 o 
   4   2   7      112.42       91.23      4.89 o 
   5   2   7        0.99        4.81      1.94 o 
   6   2   7      272.56      255.96     14.84 o 
   7   2   7      505.57      511.46     13.63 o 
   8   2   7       18.85       11.82      3.92 o 
   9   2   7      278.95      255.71      9.97 o 
  10   2   7      114.85       95.38      6.75 o 
  11   2   7       29.84       46.39      8.39 o 
  12   2   7       60.90       64.25      6.24 o 
  13   2   7       19.04       27.43      7.21 o 
  14   2   7        7.18       -4.22     15.26 o 
  15   2   7        0.47        2.61     17.88 o 
 -11   3   7        1.84        2.36      4.13 o 
 -10   3   7       22.49       21.82      4.31 o 
  -9   3   7      155.54      156.24     15.60 o 
  -8   3   7      401.34      436.76     30.06 o 
  -7   3   7      129.14      134.82     21.00 o 
  -6   3   7       46.98       58.44      4.54 o 
  -5   3   7      189.47      199.74      9.32 o 
  -4   3   7     1658.25     1610.79     24.31 o 
  -3   3   7      294.22      312.31      5.54 o 
  -2   3   7     1604.89     1663.23     19.96 o 
  -1   3   7      404.48      337.35      5.65 o 
   0   3   7      403.96      469.37      6.38 o 
   1   3   7        5.94        5.09      1.74 o 
   2   3   7     3086.39     3024.44     34.17 o 
   3   3   7     2755.65     2667.62     37.35 o 
   4   3   7        0.61        0.79      1.33 o 
   5   3   7        7.68       14.08      2.70 o 
   6   3   7      275.50      273.63     26.73 o 
   7   3   7       38.38       37.18      3.91 o 
   8   3   7        1.13        2.53      2.46 o 
   9   3   7      161.46      136.68      7.93 o 
  10   3   7      137.36      107.19      6.78 o 
  11   3   7        1.20        3.57      4.93 o 
  12   3   7        9.73       19.14      4.04 o 
  13   3   7       59.02       70.77      6.45 o 
  14   3   7       13.44       10.14      4.13 o 
 -11   4   7        2.33        4.89      4.64 o 
 -10   4   7        6.90       12.31      4.72 o 
  -9   4   7        6.61        9.95      4.47 o 
  -8   4   7      287.60      309.40     17.07 o 
  -7   4   7      388.50      346.81     22.18 o 
  -6   4   7      399.80      394.38     27.36 o 
  -5   4   7       56.76       53.72      3.34 o 
  -4   4   7     1034.00     1025.91     17.15 o 
  -3   4   7      144.27      157.23      3.91 o 
  -2   4   7     1251.64     1198.70     15.29 o 
  -1   4   7     1535.35     1678.33     20.26 o 
   0   4   7     1376.81     1470.86     24.43 o 
   1   4   7       22.49       28.75      1.77 o 
   2   4   7      580.19      506.83      7.59 o 
   3   4   7     1699.48     1775.73     26.17 o 
   4   4   7     3613.23     4017.48     55.11 o 
   5   4   7      215.14      148.55     12.23 o 
   6   4   7      314.07      260.81     11.15 o 
   7   4   7       18.58       31.78     10.75 o 
   8   4   7      181.77      242.80     22.81 o 
   9   4   7       56.96       33.01      7.46 o 
  10   4   7       62.89       72.44      5.48 o 
  11   4   7       51.56       53.93      8.90 o 
  12   4   7        0.62       -3.00      5.06 o 
  13   4   7        4.04        3.47      3.29 o 
  14   4   7        7.76        1.26     16.53 o 
 -11   5   7        2.21        7.50      4.72 o 
 -10   5   7        6.00       13.07      5.06 o 
  -9   5   7        0.07        1.18      3.54 o 
  -8   5   7       28.05       30.36      5.48 o 
  -7   5   7      253.73      250.43     11.89 o 
  -6   5   7      715.76      692.69     20.91 o 
  -5   5   7      170.90      177.21      5.98 o 
  -4   5   7       31.11       32.52      2.26 o 
  -3   5   7     1989.07     2063.38     25.04 o 
  -2   5   7     2101.22     2207.67     30.35 o 
  -1   5   7      254.88      261.40      7.59 o 
   0   5   7     1440.25     1398.20     15.62 o 
   1   5   7        8.24        7.34      1.53 o 
   2   5   7        4.16       11.06      1.41 o 
   3   5   7      736.89      828.02     18.97 o 
   4   5   7     2693.22     2611.56     37.30 o 
   5   5   7     1196.74     1242.21     18.87 o 
   6   5   7      199.54      237.32      9.11 o 
   7   5   7       19.22       14.34      2.26 o 
   8   5   7       29.20       22.89      3.44 o 
   9   5   7       72.25       68.53      6.20 o 
  10   5   7      168.87      178.11     24.41 o 
  11   5   7       24.20       25.77      5.78 o 
  12   5   7       13.02       10.29      3.59 o 
  13   5   7       30.26       28.97      4.81 o 
  14   5   7        8.63        9.44     18.80 o 
  15   5   7        5.48       -7.00     15.09 o 
 -11   6   7       10.36       21.84      6.32 o 
 -10   6   7        1.39        2.53      4.72 o 
  -9   6   7        1.49        5.99      4.47 o 
  -8   6   7        9.02        1.77      3.63 o 
  -7   6   7      131.02      143.85      9.44 o 
  -6   6   7      149.69      151.93      7.08 o 
  -5   6   7      321.53      348.09      8.35 o 
  -4   6   7      146.04      144.67      4.46 o 
  -3   6   7      286.49      314.71      6.45 o 
  -2   6   7      265.94      290.77      5.89 o 
  -1   6   7     2244.70     2280.72     24.30 o 
   0   6   7     1347.74     1411.49     15.99 o 
   1   6   7        0.89        2.92      1.08 o 
   2   6   7      214.95      212.58      4.53 o 
   3   6   7        1.67        1.62      1.24 o 
   4   6   7      366.71      391.44     27.53 o 
   5   6   7      355.39      433.08     12.74 o 
   6   6   7     2038.88     1876.86     49.59 o 
   7   6   7       67.47       59.64      8.62 o 
   8   6   7        0.15        3.52      2.00 o 
   9   6   7      224.75      285.75     22.60 o 
  10   6   7      139.00      147.83      7.72 o 
  11   6   7        1.77       30.19     18.13 o 
  12   6   7        0.98        0.58      2.58 o 
  13   6   7        2.87       18.89     18.80 o 
  14   6   7        2.02      -11.21     17.03 o 
  15   6   7        0.51        6.83     15.35 o 
 -10   7   7        7.58       14.42      5.65 o 
  -9   7   7        7.69       10.12      5.14 o 
  -8   7   7        0.89       -1.01      3.71 o 
  -7   7   7      101.73      126.40      8.94 o 
  -6   7   7       45.67       49.93      7.08 o 
  -5   7   7      382.29      356.77      7.69 o 
  -4   7   7      207.59      222.84      5.64 o 
  -3   7   7       65.22       54.44      2.83 o 
  -2   7   7      143.33      133.83      4.21 o 
  -1   7   7      735.77      761.10     10.13 o 
   0   7   7       49.76       57.21      2.36 o 
   1   7   7      821.12      935.51     13.01 o 
   2   7   7       92.12       71.12      2.80 o 
   3   7   7       15.76       14.96      2.18 o 
   4   7   7       10.01        6.24      1.61 o 
   5   7   7      176.96      185.61      9.95 o 
   6   7   7      457.24      403.43      7.22 o 
   7   7   7      373.29      378.10      7.10 o 
   8   7   7      414.10      455.13     10.67 o 
   9   7   7      216.71      236.02      7.16 o 
  10   7   7      222.20      203.28      8.64 o 
  11   7   7       79.79       87.58     19.90 o 
  12   7   7        9.07       10.93      3.38 o 
  13   7   7        0.06        1.60     18.30 o 
  14   7   7        5.17       14.17     22.34 o 
  15   7   7        0.18        0.08     18.80 o 
 -10   8   7       42.94       50.34      7.67 o 
  -9   8   7       28.90       28.25      6.66 o 
  -8   8   7        2.56       -1.86      3.63 o 
  -7   8   7        0.05        0.77      2.33 o 
  -6   8   7       97.78      100.79      5.38 o 
  -5   8   7      129.45      133.11      4.70 o 
  -4   8   7      270.99      258.80      6.40 o 
  -3   8   7      385.22      338.47      7.16 o 
  -2   8   7        3.47        1.49      1.54 o 
  -1   8   7      103.82       85.99      3.06 o 
   0   8   7      427.52      419.90      6.80 o 
   1   8   7     1582.54     1596.00     20.37 o 
   2   8   7      237.44      209.37      4.91 o 
   3   8   7       65.98       55.52      8.98 o 
   4   8   7      438.10      439.98      9.35 o 
   5   8   7      706.61      736.63     13.28 o 
   6   8   7      249.71      244.15      7.01 o 
   7   8   7      369.84      378.88      9.47 o 
   8   8   7        0.30       -0.23      1.47 o 
   9   8   7        0.01        2.00      1.92 o 
  10   8   7        1.53        2.66      4.34 o 
  11   8   7      269.59      281.12     28.50 o 
  12   8   7       30.07       39.88     22.09 o 
  13   8   7       10.71        6.66     19.98 o 
  14   8   7        0.02      -11.30     17.37 o 
  15   8   7        3.10       22.77     22.85 o 
  -9   9   7       55.08       47.98      7.76 o 
  -8   9   7       28.66       26.98      6.58 o 
  -7   9   7        0.59        9.28      4.38 o 
  -6   9   7      102.53      120.62      4.93 o 
  -5   9   7       73.30       85.11      4.09 o 
  -4   9   7      239.25      239.59      6.42 o 
  -3   9   7      288.78      291.56      6.83 o 
  -2   9   7      138.28      125.50      4.34 o 
  -1   9   7       55.94       61.67      3.72 o 
   0   9   7      311.94      336.04      6.15 o 
   1   9   7      491.38      525.48     11.27 o 
   2   9   7     1069.98     1126.88     15.57 o 
   3   9   7     1231.75     1198.32     16.23 o 
   4   9   7       68.87       84.99      7.08 o 
   5   9   7      102.21       77.98      4.21 o 
   6   9   7      108.18      121.61      4.98 o 
   7   9   7      488.22      487.40     14.39 o 
   8   9   7       18.97        9.66      2.50 o 
   9   9   7       37.32       45.73      3.36 o 
  10   9   7       16.32       19.33      3.03 o 
  11   9   7       26.84       24.85      5.61 o 
  12   9   7       80.21       64.17     24.96 o 
  13   9   7       18.56       21.84     21.75 o 
  14   9   7        1.27        8.18     20.32 o 
  -8  10   7       90.59       87.27      9.19 o 
  -7  10   7       15.45       20.57      5.90 o 
  -6  10   7        3.63        0.50      2.67 o 
  -5  10   7      178.64      191.31      6.23 o 
  -4  10   7      350.94      385.19      8.71 o 
  -3  10   7      134.40      145.88      5.16 o 
  -2  10   7      181.68      187.78      5.45 o 
  -1  10   7      313.98      325.78      6.29 o 
   0  10   7        0.07        1.09      1.25 o 
   1  10   7      284.86      305.14      9.72 o 
   2  10   7      963.37      949.37     13.93 o 
   3  10   7     1208.91     1212.83     20.85 o 
   4  10   7      383.94      384.67      8.37 o 
   5  10   7      119.24      130.20      5.48 o 
   6  10   7       70.76       97.52      4.90 o 
   7  10   7       53.86       43.69      3.39 o 
   8  10   7       60.14       62.29      3.30 o 
   9  10   7      101.81      109.53      4.80 o 
  10  10   7       19.15       13.55      2.22 o 
  11  10   7       32.94       21.68      5.04 o 
  12  10   7       11.06       -9.61     15.85 o 
  13  10   7       12.83       20.91     21.25 o 
  14  10   7       12.22      -17.62     17.62 o 
  -7  11   7       66.26       88.29      6.23 o 
  -6  11   7       48.12       53.72      9.95 o 
  -5  11   7        1.86       -2.49      2.49 o 
  -4  11   7      152.46      148.76      5.51 o 
  -3  11   7      260.33      223.50      6.46 o 
  -2  11   7      246.92      245.61     12.79 o 
  -1  11   7       19.97       13.45      2.12 o 
   0  11   7       28.29       28.85      2.20 o 
   1  11   7       10.58        8.33      1.81 o 
   2  11   7      302.19      325.89      7.04 o 
   3  11   7      568.02      554.78     12.26 o 
   4  11   7     1042.31     1023.67     18.80 o 
   5  11   7       20.53       18.28      3.49 o 
   6  11   7       46.31       55.91      5.19 o 
   7  11   7       93.77       93.15      4.09 o 
   8  11   7      258.85      282.41      7.01 o 
   9  11   7       12.15       10.90      2.20 o 
  10  11   7        3.59        6.05      6.96 o 
  11  11   7        5.93        6.22      7.04 o 
  12  11   7        1.77       18.38     20.15 o 
  13  11   7        1.07      -10.29     19.48 o 
  14  11   7        2.51        1.52     22.60 o 
  -7  12   7       25.21       33.46      7.55 o 
  -6  12   7       43.94       33.67      6.03 o 
  -5  12   7       46.03       41.82      4.77 o 
  -4  12   7        0.24        0.14      2.65 o 
  -3  12   7      174.41      167.21      7.27 o 
  -2  12   7      210.33      224.50      6.49 o 
  -1  12   7       90.91       85.76      4.05 o 
   0  12   7       52.05       60.50      3.40 o 
   1  12   7       32.77       30.12      3.29 o 
   2  12   7       55.29       49.33      3.84 o 
   3  12   7       66.38       81.23      7.25 o 
   4  12   7      426.72      449.96     11.06 o 
   5  12   7      153.49      150.50      6.23 o 
   6  12   7       18.41       25.20      5.27 o 
   7  12   7      115.72      113.84      7.59 o 
   8  12   7      239.79      268.76     14.30 o 
   9  12   7       31.46       38.71      6.16 o 
  10  12   7        4.03        5.44      2.68 o 
  11  12   7        0.39        0.25      2.68 o 
  12  12   7        1.10       -0.08      4.22 o 
  13  12   7        3.08        4.55     21.50 o 
  14  12   7        1.53        4.38     21.16 o 
  -5  13   7       25.57       13.86      3.77 o 
  -4  13   7       24.07       24.40      5.65 o 
  -3  13   7       32.28       38.35      5.82 o 
  -2  13   7      131.55      138.85      6.95 o 
  -1  13   7      314.59      333.43     10.10 o 
   0  13   7      138.26      145.66      9.49 o 
   1  13   7        0.45        2.23      2.42 o 
   2  13   7       13.11       11.07      5.44 o 
   3  13   7       65.07       71.92      9.65 o 
   4  13   7       57.07       56.35      4.38 o 
   5  13   7      127.51      109.21      5.48 o 
   6  13   7      127.47      141.44      6.29 o 
   7  13   7        8.68        8.24      2.64 o 
   8  13   7        4.35        6.68      2.20 o 
   9  13   7      134.95      142.99      7.00 o 
  10  13   7       49.72       48.94     10.71 o 
  11  13   7        6.34        1.83      2.94 o 
  -4  14   7       20.06       17.08      3.85 o 
  -3  14   7        6.10        1.89      2.93 o 
  -2  14   7       48.57       45.70      4.79 o 
  -1  14   7      162.97      200.19     21.92 o 
   0  14   7      220.41      201.52     11.72 o 
   1  14   7      225.53      220.33     12.23 o 
   2  14   7        9.56       10.72      2.88 o 
   3  14   7       88.96      108.61      5.85 o 
   4  14   7       57.90       47.12      4.20 o 
   5  14   7       87.51       82.47      5.17 o 
   6  14   7       57.91       64.36      4.74 o 
   7  14   7       24.85       21.48      3.50 o 
   8  14   7       34.81       50.84      5.10 o 
   9  14   7        6.61       12.05      3.62 o 
  10  14   7       54.00       66.33      6.32 o 
  11  14   7       65.53       75.98     11.64 o 
  -3  15   7       27.05       19.63      4.38 o 
  -2  15   7        0.02        0.77      4.89 o 
  -1  15   7       55.10       64.70      5.16 o 
   0  15   7      136.34      130.53     10.12 o 
   1  15   7      201.69      234.07     12.73 o 
   2  15   7       73.56       75.04      8.01 o 
   3  15   7        2.46        0.25      3.88 o 
   4  15   7       92.37       86.51      8.35 o 
   5  15   7       87.43       86.51      8.43 o 
   6  15   7       27.71       23.27      5.90 o 
   7  15   7       68.05       57.84      7.59 o 
   8  15   7       17.48       15.94      5.73 o 
   9  15   7       10.03        6.07      3.26 o 
  10  15   7        0.29       -4.30      4.30 o 
  -1  16   7        0.10       -0.75      2.91 o 
   0  16   7       50.91       59.36      7.84 o 
   1  16   7      119.09      124.54      9.95 o 
   2  16   7      141.32      141.32     10.54 o 
   3  16   7       55.03       57.59      7.84 o 
   4  16   7        0.31        0.08      4.30 o 
   5  16   7       36.99       56.07      7.84 o 
   6  16   7       31.85       23.44      6.41 o 
   7  16   7       29.70       38.45      7.17 o 
   8  16   7        7.49       10.12      5.40 o 
   9  16   7        3.16       -0.84      4.81 o 
  10  16   7        2.51       -1.35      4.81 o 
   2  17   7       73.56       65.68      8.26 o 
   3  17   7       92.75      105.74      9.70 o 
   4  17   7       51.32       48.15      7.59 o 
   5  17   7        0.65       -2.87      4.55 o 
   6  17   7       22.03       26.22      6.49 o 
   7  17   7       18.80       19.06      6.41 o 
   8  17   7       13.84       19.65      6.66 o 
  -3 -14   8        5.44        5.82      4.89 o 
  -2 -14   8       35.04       29.43      6.49 o 
  -1 -14   8        4.16       -0.93      4.55 o 
  -4 -13   8        0.26        1.35      4.38 o 
  -3 -13   8        0.01        4.55      4.72 o 
  -2 -13   8       23.94       24.20      5.99 o 
  -1 -13   8       25.65       31.96      6.07 o 
   0 -13   8       19.88       28.84      5.99 o 
   1 -13   8        2.84        4.47      4.30 o 
   2 -13   8        1.98        1.43      4.47 o 
   3 -13   8        6.14        6.32      4.89 o 
  -6 -12   8        0.27       -2.02      3.96 o 
  -5 -12   8        0.06        5.23      4.30 o 
  -4 -12   8        0.15        0.51      3.88 o 
  -3 -12   8        2.54        1.77      4.22 o 
  -2 -12   8        0.03       -1.69      3.96 o 
  -1 -12   8       40.02       66.02      7.34 o 
   0 -12   8       22.20       15.85      5.23 o 
   1 -12   8        2.61        3.71      4.38 o 
   2 -12   8       10.41       15.35      5.06 o 
   3 -12   8        4.71       12.48      5.06 o 
   4 -12   8        9.54       12.90      4.97 o 
   5 -12   8        8.64        6.32      4.72 o 
  -7 -11   8       10.51        9.70      5.48 o 
  -6 -11   8        0.09       -3.12      3.88 o 
  -5 -11   8        5.66        7.59      3.18 o 
  -4 -11   8        2.71        6.24      4.13 o 
  -3 -11   8       18.64       16.95      4.55 o 
  -2 -11   8        0.36        1.77      3.88 o 
  -1 -11   8        3.32        7.84      4.30 o 
   0 -11   8       46.64       57.08      6.75 o 
   1 -11   8       56.19       61.55      6.91 o 
   2 -11   8        3.21       -0.17      4.22 o 
   3 -11   8        0.69        4.30      3.79 o 
   4 -11   8        7.08        5.31      4.30 o 
   5 -11   8       25.23       31.87      6.16 o 
   6 -11   8        5.81        2.69      2.95 o 
   7 -11   8        0.28        0.55      3.01 o 
  -8 -10   8       28.56       34.23      7.00 o 
  -7 -10   8        6.31        7.17      5.14 o 
  -6 -10   8       27.42       39.12      4.31 o 
  -5 -10   8       37.21       36.87      4.18 o 
  -4 -10   8       39.38       40.39      6.70 o 
  -3 -10   8       81.79       90.81      7.34 o 
  -2 -10   8       15.08       12.82      4.13 o 
  -1 -10   8        0.38        1.26      3.46 o 
   0 -10   8        1.09        7.59      3.96 o 
   1 -10   8       79.99      101.27      7.84 o 
   2 -10   8       54.34       32.80      5.57 o 
   3 -10   8       25.91       28.42      5.57 o 
   4 -10   8        0.51        1.43      3.63 o 
   5 -10   8       19.57       18.31      6.79 o 
   6 -10   8       15.94       23.95      3.78 o 
   7 -10   8        7.00        1.79      2.91 o 
   8 -10   8        0.43       -3.18      4.64 o 
 -10  -9   8        5.68       -6.41      7.59 o 
  -9  -9   8        5.40       14.25      8.94 o 
  -8  -9   8       34.59       27.90      5.41 o 
  -7  -9   8       30.80       35.16      6.49 o 
  -6  -9   8        0.67        0.88      2.53 o 
  -5  -9   8       47.03       55.22      8.18 o 
  -4  -9   8      394.28      405.96     31.20 o 
  -3  -9   8      294.07      270.69      7.90 o 
  -2  -9   8       54.96       64.69      5.40 o 
  -1  -9   8        0.02       -1.78      1.94 o 
   0  -9   8        3.24       -1.10      3.20 o 
   1  -9   8       32.29       37.86      5.14 o 
   2  -9   8      119.44      121.93      8.43 o 
   3  -9   8      117.37      118.47      8.35 o 
   4  -9   8       24.08       18.82      3.18 o 
   5  -9   8        3.05        3.44      2.12 o 
   6  -9   8       23.71       28.22      3.75 o 
   7  -9   8       14.95       19.50      4.30 o 
   8  -9   8        3.66        1.89      2.68 o 
   9  -9   8        1.68        2.95      4.38 o 
 -11  -8   8        0.35        3.20      9.19 o 
 -10  -8   8        0.01        3.79      7.84 o 
  -9  -8   8       15.70       11.43      4.71 o 
  -8  -8   8       15.92       23.67      5.86 o 
  -7  -8   8       50.48       47.75      4.10 o 
  -6  -8   8       32.79       31.95      5.39 o 
  -5  -8   8        1.40       -0.40      2.29 o 
  -4  -8   8      139.01      130.73      6.06 o 
  -3  -8   8      389.16      399.21     10.43 o 
  -2  -8   8      330.14      324.24     16.53 o 
  -1  -8   8        1.73        2.91      2.02 o 
   0  -8   8       33.59       43.47      3.42 o 
   1  -8   8        0.04       -1.16      1.75 o 
   2  -8   8       88.80       86.76      6.75 o 
   3  -8   8      107.97      109.45      7.59 o 
   4  -8   8       71.68       76.49      6.92 o 
   5  -8   8      142.09      146.44      5.14 o 
   6  -8   8       14.63       17.83      2.67 o 
   7  -8   8       14.86       11.06      3.04 o 
   8  -8   8       24.48       21.52      3.64 o 
   9  -8   8        6.28        3.42      3.01 o 
  10  -8   8        0.01        3.04      4.05 o 
 -11  -7   8        2.61       15.43     10.12 o 
 -10  -7   8        0.90       -2.17      3.73 o 
  -9  -7   8       10.00       13.10      4.41 o 
  -8  -7   8        0.34       -2.98      2.98 o 
  -7  -7   8       12.92       14.90      2.86 o 
  -6  -7   8       56.54       53.83      3.97 o 
  -5  -7   8       51.01       41.24      3.51 o 
  -4  -7   8        0.92        0.45      2.07 o 
  -3  -7   8       49.87       69.42      4.46 o 
  -2  -7   8      297.83      322.67      8.82 o 
  -1  -7   8       47.22       45.03      5.14 o 
   0  -7   8       29.54       34.11      3.03 o 
   1  -7   8       16.21       13.14      2.23 o 
   2  -7   8      137.16      160.21      5.68 o 
   3  -7   8       21.69       17.75      2.12 o 
   4  -7   8       47.40       51.76      3.09 o 
   5  -7   8      105.24      104.96      4.28 o 
   6  -7   8      120.58      125.58      5.87 o 
   7  -7   8        0.01        0.98      3.31 o 
   8  -7   8       39.74       44.79      4.16 o 
   9  -7   8       26.65       21.21      3.52 o 
  10  -7   8        9.48       10.71      4.64 o 
  11  -7   8        0.37       -3.71      3.71 o 
 -11  -6   8       46.79       37.69     11.47 o 
 -10  -6   8        5.07        8.41      8.09 o 
  -9  -6   8       17.04       13.14      4.17 o 
  -8  -6   8       28.93       21.87      3.14 o 
  -7  -6   8       33.69       29.80      3.49 o 
  -6  -6   8       65.66       61.70      3.97 o 
  -5  -6   8       80.97       89.81      4.55 o 
  -4  -6   8        7.39        3.50      2.24 o 
  -3  -6   8       26.10       14.52      2.76 o 
  -2  -6   8      132.81      139.69      8.52 o 
  -1  -6   8      349.08      381.80     13.41 o 
   0  -6   8      139.20      153.97      8.18 o 
   1  -6   8        5.49        7.34      3.12 o 
   2  -6   8        0.23       -1.12      1.28 o 
   3  -6   8       92.99       91.39      3.53 o 
   4  -6   8       68.08       84.12      4.22 o 
   5  -6   8        3.91       -1.64      2.22 o 
   6  -6   8      207.93      197.00     13.28 o 
   7  -6   8        6.49        2.85      1.88 o 
   8  -6   8        0.02       -0.70      1.77 o 
   9  -6   8       19.15       15.09      4.09 o 
  10  -6   8       43.81       46.63      6.91 o 
  11  -6   8        6.93        6.58      4.55 o 
  12  -6   8        0.20       -0.67      3.88 o 
 -11  -5   8       26.85       20.66      9.44 o 
 -10  -5   8       44.47       39.88      5.69 o 
  -9  -5   8        1.96       10.10      3.83 o 
  -8  -5   8       73.16       65.53      4.28 o 
  -7  -5   8       43.78       37.11      5.21 o 
  -6  -5   8       74.64       65.12      4.19 o 
  -5  -5   8      471.95      468.51      9.98 o 
  -4  -5   8       86.66       77.72      4.06 o 
  -3  -5   8        5.22        1.09      2.38 o 
  -2  -5   8        2.17        2.82      1.91 o 
  -1  -5   8      925.85      929.55     16.69 o 
   0  -5   8      642.49      608.37     17.37 o 
   1  -5   8       68.80       62.23      5.14 o 
   2  -5   8       35.24       40.45      2.95 o 
   3  -5   8      175.79      193.35      4.81 o 
   4  -5   8       70.50       65.99      3.03 o 
   5  -5   8       58.18       54.33      3.60 o 
   6  -5   8       17.12       18.41      2.68 o 
   7  -5   8        3.08        3.00      2.05 o 
   8  -5   8        0.83       -1.22      1.97 o 
   9  -5   8       19.57       19.65      4.47 o 
  12  -5   8        5.22       -0.17      3.88 o 
  13  -5   8        1.12        3.37      4.89 o 
 -12  -4   8        8.25        2.70      7.08 o 
 -11  -4   8        8.04        0.25      7.08 o 
 -10  -4   8       69.80       67.12     12.48 o 
  -9  -4   8       52.75       64.62      6.28 o 
  -8  -4   8        8.79        4.59      2.77 o 
  -7  -4   8      169.97      165.07      7.72 o 
  -6  -4   8      323.56      336.44     10.33 o 
  -5  -4   8      136.38      113.70      5.88 o 
  -4  -4   8       75.56       88.43      5.32 o 
  -3  -4   8       29.14       24.77      4.05 o 
  -2  -4   8       35.30       29.36      2.82 o 
  -1  -4   8      135.68      150.02      5.19 o 
   0  -4   8      324.56      310.46     10.96 o 
   1  -4   8      965.93      919.38     36.68 o 
   2  -4   8      290.39      338.28      7.83 o 
   3  -4   8      110.06      128.89     10.24 o 
   4  -4   8        6.96        7.31      2.01 o 
   5  -4   8      576.00      561.30      9.17 o 
   6  -4   8      128.23      142.20      6.87 o 
   7  -4   8       32.52       31.54      4.25 o 
   8  -4   8        4.85        6.64      2.24 o 
   9  -4   8        8.86        6.07      3.79 o 
  10  -4   8        0.80        2.02      3.20 o 
 -12  -3   8        0.07        3.20      6.91 o 
 -11  -3   8        7.93        3.88      7.08 o 
 -10  -3   8       19.53       11.97      7.59 o 
  -9  -3   8       91.55      119.15      9.36 o 
  -8  -3   8      109.00      113.37      6.47 o 
  -7  -3   8        1.63        3.51      2.56 o 
  -6  -3   8      294.95      286.00      9.37 o 
  -5  -3   8      620.56      582.01     14.08 o 
  -4  -3   8      470.55      482.17     20.66 o 
  -3  -3   8       69.85       68.03      4.76 o 
  -2  -3   8       52.33       45.03      4.38 o 
  -1  -3   8        1.26       -0.08      2.11 o 
   0  -3   8      198.58      162.57      7.42 o 
   1  -3   8      714.75      841.55     20.28 o 
   2  -3   8      712.21      651.09     20.87 o 
   3  -3   8     1146.48     1141.18     18.47 o 
   4  -3   8      105.17      106.62      4.35 o 
   5  -3   8       70.18       70.62      3.47 o 
   6  -3   8      374.77      327.80      6.41 o 
   7  -3   8      469.50      496.14     13.93 o 
   8  -3   8       24.45       26.20      4.30 o 
   9  -3   8        0.26       -2.48      2.48 o 
  10  -3   8        0.90       -2.03      2.87 o 
 -12  -2   8        0.56        2.53      6.75 o 
 -11  -2   8       21.26       26.39      9.53 o 
 -10  -2   8        6.37        1.10      5.65 o 
  -9  -2   8       13.62       16.82      3.54 o 
  -8  -2   8      167.95      166.54     11.76 o 
  -7  -2   8       69.29       76.91      5.17 o 
  -6  -2   8        3.45        8.57      4.17 o 
  -5  -2   8       30.88       41.76      3.85 o 
  -4  -2   8     1178.58     1131.23     21.88 o 
  -3  -2   8      366.81      367.12      9.84 o 
  -2  -2   8      189.42      210.97      8.68 o 
  -1  -2   8       79.79       80.10      5.06 o 
   0  -2   8       35.04       45.02      2.55 o 
   1  -2   8      185.98      174.15      4.83 o 
   2  -2   8      557.52      547.07     10.21 o 
   3  -2   8     1126.97     1267.31     19.85 o 
   4  -2   8      343.87      333.52      7.57 o 
   5  -2   8        4.14        3.91      1.67 o 
   6  -2   8      904.85      894.17     15.14 o 
   7  -2   8      262.86      269.57      7.04 o 
   8  -2   8       26.32       20.71      4.04 o 
   9  -2   8        2.88        4.41      6.70 o 
  10  -2   8       36.08       33.36      5.03 o 
  11  -2   8        0.01       -3.04      3.04 o 
  12  -2   8        0.83        8.35     16.86 o 
 -12  -1   8        3.83       -4.81      5.40 o 
 -11  -1   8        3.05        5.23      7.08 o 
 -10  -1   8       27.91       24.66     11.30 o 
  -9  -1   8       28.98       27.07      4.43 o 
  -8  -1   8       35.76       29.92      3.91 o 
  -7  -1   8      119.64      125.75      7.93 o 
  -6  -1   8      148.42      179.79      9.06 o 
  -5  -1   8       10.31        8.70      3.20 o 
  -4  -1   8      311.71      284.93      8.62 o 
  -3  -1   8      906.71      859.64     21.59 o 
  -2  -1   8     2357.01     2355.64     49.33 o 
  -1  -1   8        0.84       -0.97      0.97 o 
   0  -1   8      135.22      120.58      9.49 o 
   1  -1   8      275.56      293.10      6.42 o 
   2  -1   8      740.65      834.71     13.82 o 
   3  -1   8        3.36       -0.45      0.96 o 
   4  -1   8      326.12      302.23      5.71 o 
   5  -1   8      553.14      600.72     11.23 o 
   6  -1   8       16.50       22.72      2.71 o 
   7  -1   8      254.93      246.71     11.48 o 
   8  -1   8      204.93      194.99      8.86 o 
   9  -1   8       24.47       14.90      3.89 o 
  10  -1   8        4.63        6.03      3.36 o 
  11  -1   8        2.18        4.41      3.53 o 
  12  -1   8        0.30        1.46      6.24 o 
  13  -1   8        1.35       13.58     18.21 o 
 -12   0   8       11.34       15.68      8.26 o 
 -11   0   8        0.73       -0.25      6.75 o 
 -10   0   8        8.33        4.11      3.26 o 
  -9   0   8       92.72       81.99      9.36 o 
  -8   0   8        5.01        3.75      5.90 o 
  -7   0   8       45.81       41.46      8.31 o 
  -6   0   8       60.22       58.59      4.49 o 
  -5   0   8        4.62        5.10      2.32 o 
  -4   0   8       22.39       19.36      2.71 o 
  -3   0   8      874.64      825.74     20.83 o 
  -2   0   8     1624.71     1466.06     32.63 o 
  -1   0   8     1742.55     1875.49     26.68 o 
   0   0   8        0.94        2.63      1.35 o 
   1   0   8     2081.68     2196.84     30.98 o 
   2   0   8     1360.93     1351.29     17.24 o 
   3   0   8      782.68      813.82     11.38 o 
   4   0   8      837.11      851.16     14.13 o 
   5   0   8      137.78      167.00      4.90 o 
   6   0   8      117.13      104.72      6.16 o 
   7   0   8      124.90      124.14      4.38 o 
   8   0   8      366.27      367.32     12.20 o 
   9   0   8      132.16      115.73     10.12 o 
  10   0   8      126.29      125.58      7.76 o 
  11   0   8        0.78        2.68      3.36 o 
  12   0   8       36.39       30.41      8.31 o 
  13   0   8        2.28        4.64     17.96 o 
  14   0   8        8.61        0.76     17.45 o 
 -12   1   8       23.96       19.22      9.02 o 
 -11   1   8       25.62       36.00     10.46 o 
 -10   1   8        0.01       -1.94      3.08 o 
  -9   1   8       61.82       54.59      8.22 o 
  -8   1   8      116.78      132.00      7.15 o 
  -7   1   8      101.33      108.73      6.17 o 
  -6   1   8        7.00       11.27      2.82 o 
  -5   1   8       79.40       78.10      4.90 o 
  -4   1   8        9.68        7.50      2.29 o 
  -3   1   8      337.65      316.54     10.88 o 
  -2   1   8      408.34      401.69      7.73 o 
  -1   1   8     2998.13     2926.34     40.24 o 
   0   1   8      745.15      781.31     10.45 o 
   1   1   8      167.08      160.32      5.48 o 
   2   1   8      519.92      591.58      8.86 o 
   3   1   8     1780.56     1696.92     24.80 o 
   4   1   8     1279.77     1407.88     30.02 o 
   5   1   8       37.63       28.50      3.37 o 
   6   1   8      407.24      428.93     12.99 o 
   7   1   8      108.69       74.65      5.99 o 
   8   1   8        9.00       13.16      1.93 o 
   9   1   8      226.37      244.03     11.93 o 
  10   1   8      368.45      358.77     12.95 o 
  11   1   8       16.01       23.39      4.48 o 
  12   1   8        2.83        0.59      3.30 o 
  13   1   8       14.34       22.45      8.56 o 
  14   1   8       13.62        4.30     18.89 o 
 -11   2   8       71.21      107.20      7.61 o 
 -10   2   8       36.04       50.12      5.57 o 
  -9   2   8       19.99       17.32      4.01 o 
  -8   2   8      290.93      290.61     10.51 o 
  -7   2   8      623.94      666.60     16.36 o 
  -6   2   8      222.19      220.31      8.31 o 
  -5   2   8      619.79      635.31     14.87 o 
  -4   2   8       24.18       24.54      3.88 o 
  -3   2   8        5.71        8.77      2.53 o 
  -2   2   8      284.76      328.21      8.05 o 
  -1   2   8     2162.35     1991.87     30.03 o 
   0   2   8     2064.72     2132.40     24.87 o 
   1   2   8     1626.85     1618.59     17.42 o 
   2   2   8       12.81        7.31      1.10 o 
   3   2   8      624.56      585.50      8.69 o 
   4   2   8     1148.09     1097.93     24.37 o 
   5   2   8      771.67      758.37     18.72 o 
   6   2   8        9.36       13.24      2.78 o 
   7   2   8      130.72      129.82      6.64 o 
   8   2   8        8.18       14.46      5.99 o 
   9   2   8       10.18       11.72      8.90 o 
  10   2   8       57.85       50.37      5.22 o 
  11   2   8      140.41      154.91     16.57 o 
  12   2   8       53.04       50.09     23.27 o 
  13   2   8        0.00       -3.11      3.35 o 
  14   2   8        0.40      -12.14     15.77 o 
 -11   3   8        5.19        5.14      4.47 o 
 -10   3   8       69.30       78.12      6.47 o 
  -9   3   8      116.27      136.28     10.24 o 
  -8   3   8        0.43       -1.99      2.56 o 
  -7   3   8      216.99      230.95      9.23 o 
  -6   3   8     1228.64     1245.18     57.97 o 
  -5   3   8      589.86      561.99     17.37 o 
  -4   3   8      316.68      342.25     12.48 o 
  -3   3   8       28.80       28.45      2.29 o 
  -2   3   8      170.79      189.41      5.11 o 
  -1   3   8      536.59      496.83      7.66 o 
   0   3   8     1985.48     2177.16     25.50 o 
   1   3   8     2645.57     2769.71     28.47 o 
   2   3   8      306.65      302.19      5.68 o 
   3   3   8       10.05        8.09      1.69 o 
   4   3   8      830.19      831.76     14.47 o 
   5   3   8     1657.07     1643.81     34.49 o 
   6   3   8        9.10        6.66      2.45 o 
   7   3   8      320.93      302.73     13.45 o 
   8   3   8        7.45        6.93      3.03 o 
   9   3   8       46.55       44.37      4.56 o 
  10   3   8        4.69        8.02      3.21 o 
  11   3   8       88.49       92.35     11.55 o 
  12   3   8       37.17       26.21      6.87 o 
  13   3   8       28.80       26.36      9.61 o 
  14   3   8        6.25        7.50     19.98 o 
 -11   4   8        3.15       -1.10      4.47 o 
 -10   4   8       10.09        3.04      4.38 o 
  -9   4   8       15.35       23.53      5.14 o 
  -8   4   8      112.81      128.00      9.11 o 
  -7   4   8        0.07        2.53      3.29 o 
  -6   4   8      478.33      486.61     16.95 o 
  -5   4   8      339.34      335.76     12.90 o 
  -4   4   8     1120.43     1119.87     18.67 o 
  -3   4   8        5.82        8.27      4.81 o 
  -2   4   8      287.73      277.33      5.42 o 
  -1   4   8      121.53      144.29      3.70 o 
   0   4   8     1084.54     1090.29     12.80 o 
   1   4   8      819.21      821.55     10.15 o 
   2   4   8     1923.23     2042.56     24.27 o 
   3   4   8     2436.62     2394.31     34.47 o 
   4   4   8       82.10       84.77      3.85 o 
   5   4   8      695.08      767.26     19.18 o 
   6   4   8     1090.86     1141.88     52.03 o 
   7   4   8     1206.56     1059.76     27.11 o 
   8   4   8      128.73       89.03      6.18 o 
   9   4   8       16.42       14.94      9.44 o 
  10   4   8       38.76       41.90      4.67 o 
  11   4   8       17.16       19.52      4.00 o 
  12   4   8        3.80        2.51      8.01 o 
  13   4   8       27.23       34.12      5.00 o 
  14   4   8        2.83       -0.08     16.86 o 
 -11   5   8       35.19       40.14      7.25 o 
 -10   5   8       28.84       38.45      6.58 o 
  -9   5   8        7.76        5.82      4.30 o 
  -8   5   8       91.24       80.10      7.76 o 
  -7   5   8       26.79       26.81      4.89 o 
  -6   5   8        3.84        2.45      3.12 o 
  -5   5   8      386.05      427.33     15.26 o 
  -4   5   8     1300.31     1273.15     38.28 o 
  -3   5   8     1067.36     1105.24     15.05 o 
  -2   5   8        2.41        2.85      3.00 o 
  -1   5   8     1401.45     1364.94     17.50 o 
   0   5   8     1364.86     1271.37     14.68 o 
   1   5   8      569.99      653.81      9.67 o 
   2   5   8      758.90      732.23     10.49 o 
   3   5   8      694.35      672.77     12.28 o 
   4   5   8      431.10      470.60     12.14 o 
   5   5   8      102.84       92.83      4.07 o 
   6   5   8     1112.40     1149.41     18.35 o 
   7   5   8     1141.79     1055.73     22.01 o 
   8   5   8     1061.20     1029.35     25.93 o 
   9   5   8      113.76       90.31      5.88 o 
  10   5   8       97.34      100.91      6.44 o 
  11   5   8        0.25       -2.56      2.56 o 
  12   5   8        5.56        1.77      2.99 o 
  13   5   8       21.11       16.32      7.88 o 
  14   5   8        4.32        5.60      3.88 o 
  15   5   8        1.19      -15.35     15.35 o 
 -10   6   8       57.79       87.44      9.28 o 
  -9   6   8       99.60       99.41      8.94 o 
  -8   6   8       32.02       38.45      6.16 o 
  -7   6   8       58.66       57.17      6.58 o 
  -6   6   8       59.12       62.14      6.41 o 
  -5   6   8       84.31       82.72      4.51 o 
  -4   6   8      267.52      273.07      7.66 o 
  -3   6   8     1565.35     1545.23     22.26 o 
  -2   6   8     2157.75     2127.71     26.04 o 
  -1   6   8      111.09      108.99      6.15 o 
   0   6   8      680.34      672.06      9.15 o 
   1   6   8     1254.54     1229.22     16.12 o 
   2   6   8     1409.66     1481.01     18.76 o 
   3   6   8       29.39       38.88      2.79 o 
   4   6   8      121.41      110.00      4.38 o 
   5   6   8        0.14       -0.55      2.12 o 
   6   6   8       56.19       44.69      3.10 o 
   7   6   8      944.67     1039.55     31.54 o 
   8   6   8     1021.61     1051.00     17.94 o 
   9   6   8       25.74       19.49      7.08 o 
  10   6   8        3.29       -0.58      2.56 o 
  11   6   8       30.80       53.43      5.24 o 
  12   6   8       71.12       70.80      5.92 o 
  13   6   8        4.50        1.22      7.84 o 
  14   6   8        8.99        8.94     21.08 o 
  15   6   8        6.97       21.50     17.37 o 
 -10   7   8       26.76       30.02      6.75 o 
  -9   7   8      149.32      176.65     11.89 o 
  -8   7   8       69.34       65.94      7.67 o 
  -7   7   8       70.41       55.40      6.75 o 
  -6   7   8        8.17        5.57      3.71 o 
  -5   7   8        0.34       -0.24      1.72 o 
  -4   7   8       48.40       57.47      3.04 o 
  -3   7   8      597.86      570.54      9.75 o 
  -2   7   8      930.34      933.82     13.63 o 
  -1   7   8     1882.75     1862.98     23.40 o 
   0   7   8      380.28      402.71      8.94 o 
   1   7   8      887.72      868.81     12.52 o 
   2   7   8      912.62      886.99     12.64 o 
   3   7   8      696.32      719.08     12.08 o 
   4   7   8      600.37      640.72     29.51 o 
   5   7   8        2.14        2.11      1.69 o 
   6   7   8      209.03      269.74     13.02 o 
   7   7   8       44.71       48.11      3.61 o 
   8   7   8      520.00      508.99     19.61 o 
   9   7   8      323.98      309.07     17.16 o 
  10   7   8      136.95      134.94     19.10 o 
  11   7   8        0.31        3.30      4.97 o 
  12   7   8       65.06       77.94      6.30 o 
  13   7   8       21.95       26.25      4.62 o 
  14   7   8       16.00       -0.51     18.55 o 
  -9   8   8       52.50       58.52      8.18 o 
  -8   8   8      163.56      186.85     11.97 o 
  -7   8   8      127.96      140.39     10.29 o 
  -6   8   8       30.93       26.70      3.55 o 
  -5   8   8        0.51       -1.23      1.82 o 
  -4   8   8        8.37       10.56      3.94 o 
  -3   8   8      227.85      216.90      5.65 o 
  -2   8   8      478.27      501.38      9.04 o 
  -1   8   8     2369.75     2352.04     28.93 o 
   0   8   8     1246.37     1146.86     14.20 o 
   1   8   8      316.03      308.29      6.43 o 
   2   8   8      316.72      299.99      6.28 o 
   3   8   8     2641.40     2610.33     31.24 o 
   4   8   8     1216.23     1125.07     23.46 o 
   5   8   8      607.60      631.05     14.23 o 
   6   8   8      105.42      104.02      4.64 o 
   7   8   8       36.01       46.81      3.46 o 
   8   8   8        0.51        0.40      1.98 o 
   9   8   8       93.89      112.62      9.10 o 
  10   8   8      232.85      213.43      9.10 o 
  11   8   8      101.55       96.61      6.40 o 
  12   8   8        0.10        0.50      5.19 o 
  13   8   8       17.81       35.50     23.86 o 
  14   8   8       10.56       45.11     26.48 o 
  -9   9   8        3.34       11.97      5.65 o 
  -8   9   8      106.05       82.97      9.11 o 
  -7   9   8      202.37      197.98     12.56 o 
  -6   9   8      214.24      212.08      8.15 o 
  -5   9   8      101.89       96.02      4.38 o 
  -4   9   8       13.94       16.35      2.36 o 
  -3   9   8       18.77       20.78      2.37 o 
  -2   9   8      102.79      112.43      4.15 o 
  -1   9   8      509.41      534.80      9.56 o 
   0   9   8      967.40      887.49     12.63 o 
   1   9   8      885.25      844.70     23.65 o 
   2   9   8        7.85       10.49      1.79 o 
   3   9   8      234.85      212.70      6.84 o 
   4   9   8     1215.89     1213.43     20.95 o 
   5   9   8     1006.53      962.62     17.67 o 
   6   9   8      138.11      112.56      4.97 o 
   7   9   8       35.17       37.89      3.27 o 
   8   9   8       55.15       54.16      3.03 o 
   9   9   8      121.34      145.98      5.82 o 
  10   9   8        7.85        7.56      2.42 o 
  11   9   8       73.72       68.66      6.24 o 
  12   9   8       34.14       12.90     20.74 o 
  13   9   8        7.31       -1.69     17.29 o 
  14   9   8        0.25        1.94     21.42 o 
  -8  10   8        2.12       -0.76      4.30 o 
  -7  10   8       85.40       86.26      9.11 o 
  -6  10   8      318.05      314.51     14.92 o 
  -5  10   8      299.80      308.55      8.00 o 
  -4  10   8       78.76       71.36      3.93 o 
  -3  10   8        0.73        1.50      1.90 o 
  -2  10   8      259.39      258.89      8.04 o 
  -1  10   8       56.70       66.13      6.43 o 
   0  10   8      346.12      348.49      6.56 o 
   1  10   8      458.78      446.15     11.09 o 
   2  10   8       34.44       35.98      4.74 o 
   3  10   8       28.31       29.35      3.12 o 
   4  10   8      315.09      343.16      9.23 o 
   5  10   8      802.14      798.39     15.85 o 
   6  10   8      190.94      167.12      6.34 o 
   7  10   8      125.54      137.19      7.59 o 
   8  10   8       10.44       15.15      2.22 o 
   9  10   8       27.54       28.95      2.60 o 
  10  10   8        5.40        2.13      2.20 o 
  11  10   8        6.41        5.52      4.64 o 
  12  10   8       30.23       36.85     22.51 o 
  13  10   8       19.86       28.33     22.51 o 
  14  10   8        7.50      -13.91     18.13 o 
  -7  11   8        0.43        2.11      4.22 o 
  -6  11   8       71.54       61.30      7.84 o 
  -5  11   8      182.11      193.36      8.29 o 
  -4  11   8      432.52      447.18     20.15 o 
  -3  11   8       23.38       28.30      3.89 o 
  -2  11   8       95.86       97.42      7.48 o 
  -1  11   8      193.68      199.17      5.80 o 
   0  11   8      444.19      451.93      7.89 o 
   1  11   8      344.60      335.74      6.54 o 
   2  11   8      334.18      333.04      7.27 o 
   3  11   8       52.06       57.90      5.99 o 
   4  11   8        6.16        6.28      2.42 o 
   5  11   8      452.62      449.48     11.10 o 
   6  11   8      664.79      653.11     14.18 o 
   7  11   8      258.50      252.11      8.94 o 
   8  11   8        1.62       -0.06      2.11 o 
   9  11   8        6.72        4.01      1.90 o 
  10  11   8       53.34       61.79     12.86 o 
  11  11   8        1.97        5.43      5.78 o 
  12  11   8        0.16      -16.95     16.95 o 
  13  11   8       12.17       13.24     22.43 o 
  14  11   8        2.61       -7.00     18.04 o 
  -6  12   8        0.72        1.02      3.33 o 
  -5  12   8       45.62       48.29      8.43 o 
  -4  12   8      187.53      196.37      8.35 o 
  -3  12   8      326.34      324.44     10.28 o 
  -2  12   8       89.81       89.97      8.27 o 
  -1  12   8      178.42      179.19      6.26 o 
   0  12   8      351.38      345.45      6.93 o 
   1  12   8      310.54      291.57      6.22 o 
   2  12   8      337.08      342.14      9.64 o 
   3  12   8       66.10       71.48      4.56 o 
   4  12   8      113.72      106.77      5.41 o 
   5  12   8        4.46        5.07      2.40 o 
   6  12   8      300.19      304.88      9.15 o 
   7  12   8      176.39      149.25      8.77 o 
   8  12   8      147.32      130.64     10.79 o 
   9  12   8        6.37        8.91      2.35 o 
  10  12   8       19.42       25.37      2.95 o 
  11  12   8        2.63        1.60      3.96 o 
  12  12   8       19.13       19.98      5.99 o 
  -5  13   8       24.35       29.17      4.41 o 
  -4  13   8       40.82       42.50      4.74 o 
  -3  13   8      243.50      259.27      9.57 o 
  -2  13   8      271.36      286.14     19.31 o 
  -1  13   8       31.30       19.82      3.67 o 
   0  13   8       36.33       50.07      4.33 o 
   1  13   8      367.14      373.90     10.49 o 
   2  13   8      226.30      216.26      7.79 o 
   3  13   8       40.24       33.73      5.31 o 
   4  13   8       15.71       22.32      3.28 o 
   5  13   8        7.98        6.49      2.45 o 
   6  13   8        0.12        0.29      2.25 o 
   7  13   8       41.49       35.19      3.89 o 
   8  13   8      199.01      207.54      7.86 o 
   9  13   8       94.37       91.88      4.84 o 
  10  13   8        6.33        3.68      2.90 o 
  11  13   8        6.43        5.90      4.81 o 
  12  13   8       23.72       28.42      6.41 o 
  -4  14   8       16.03       16.67      3.96 o 
  -3  14   8       69.35       61.19      5.27 o 
  -2  14   8      172.32      162.30      7.61 o 
  -1  14   8      164.11      148.95     23.31 o 
   0  14   8       22.61       18.66      3.58 o 
   1  14   8       51.08       54.13      7.00 o 
   2  14   8      211.86      188.62     11.30 o 
   3  14   8      155.63      140.81     10.12 o 
   4  14   8       20.63       28.04      3.64 o 
   5  14   8        2.42        2.14      3.54 o 
   6  14   8        0.09       -2.09      2.09 o 
   7  14   8       13.07       15.92      3.19 o 
   8  14   8       23.58       34.47      4.05 o 
   9  14   8       74.76       76.14      9.11 o 
  10  14   8       71.63       68.97     11.13 o 
  11  14   8        0.01       -2.85      2.85 o 
  12  14   8       13.90       12.14      5.82 o 
  -2  15   8       49.78       45.70      9.74 o 
  -1  15   8      121.03      120.65      6.88 o 
   0  15   8       52.80       55.71      4.96 o 
   1  15   8       25.86       18.63      5.40 o 
   2  15   8       29.35       18.55      5.57 o 
   3  15   8      189.82      170.24     11.55 o 
   4  15   8      111.89      113.92      9.61 o 
   5  15   8       47.26       40.30      6.91 o 
   6  15   8        0.31       -3.46      3.46 o 
   7  15   8        7.34       12.99      5.40 o 
   8  15   8        6.45       -0.08      4.38 o 
   9  15   8        8.01        9.61      5.90 o 
  10  15   8       13.30       17.54      6.16 o 
  11  15   8        9.83        7.42      5.73 o 
   0  16   8       49.51       46.46      7.50 o 
   1  16   8       15.83       13.41      5.48 o 
   2  16   8        0.06        0.93      4.13 o 
   3  16   8       27.16       35.25      7.00 o 
   4  16   8      110.73      107.84     10.12 o 
   5  16   8      140.76      147.73     11.72 o 
   6  16   8       10.25        2.61      5.06 o 
   7  16   8        1.82       -1.60      4.13 o 
   8  16   8        3.02        3.46      4.89 o 
   9  16   8        6.64       11.89      5.65 o 
  10  16   8        0.06       -1.01      4.89 o 
   3  17   8        3.19       10.96      5.40 o 
   4  17   8       41.21       38.79      7.50 o 
   5  17   8       87.36       85.58      9.78 o 
   6  17   8       60.17       39.97      7.59 o 
   7  17   8        8.24       14.17      6.07 o 
  -4 -13   9        1.10       -0.76      4.22 o 
  -3 -13   9        0.78        0.42      4.47 o 
  -2 -13   9        9.44       21.16      5.73 o 
  -1 -13   9        0.79        3.20      4.55 o 
   0 -13   9        2.97        6.49      5.23 o 
   1 -13   9        6.81       -4.22      4.22 o 
  -5 -12   9        4.82        5.48      4.55 o 
  -4 -12   9       16.54        1.35      4.47 o 
  -3 -12   9        3.14        5.14      4.38 o 
  -2 -12   9        4.36        4.05      4.55 o 
  -1 -12   9        5.32        6.58      4.47 o 
   0 -12   9        0.02        3.04      4.13 o 
   1 -12   9        0.12       -2.95      3.88 o 
   2 -12   9        3.37       12.06      4.97 o 
   3 -12   9        7.82       14.17      5.23 o 
   4 -12   9        2.03       -1.77      4.47 o 
  -6 -11   9        0.02        2.87      4.13 o 
  -5 -11   9        6.00        8.09      4.47 o 
  -4 -11   9        0.05        1.86      3.46 o 
  -3 -11   9        0.66       -1.94      3.29 o 
  -2 -11   9        2.20       -0.34      3.88 o 
  -1 -11   9       20.15       19.14      5.23 o 
   0 -11   9       17.93       21.00      5.48 o 
   1 -11   9        1.11        2.02      4.22 o 
   2 -11   9        8.55        7.76      4.64 o 
   3 -11   9       12.99        9.19      4.38 o 
   4 -11   9        4.51        4.55      4.72 o 
   5 -11   9        5.36       10.71      5.31 o 
   6 -11   9        1.61       -0.34      4.47 o 
  -7 -10   9       38.60       34.23      6.83 o 
  -6 -10   9       10.65       13.64      3.48 o 
  -5 -10   9        1.96       -0.08      3.71 o 
  -4 -10   9       11.88       16.95      4.64 o 
  -3 -10   9       33.53       19.82      4.72 o 
  -2 -10   9        8.48       10.79      2.61 o 
  -1 -10   9       13.82       14.92      4.30 o 
   0 -10   9        6.77        3.04      3.63 o 
   1 -10   9       56.70       72.01      7.17 o 
   2 -10   9        0.05        3.96      4.13 o 
   3 -10   9       22.62       23.78      5.31 o 
   4 -10   9       17.20       16.02      5.14 o 
   5 -10   9       10.19        7.42      4.64 o 
   6 -10   9        0.34       -0.18      2.62 o 
   7 -10   9        1.49        1.53      2.92 o 
 -10  -9   9        0.02        3.20      8.60 o 
  -9  -9   9        0.85       -7.17      7.17 o 
  -8  -9   9        0.88        2.87      4.55 o 
  -7  -9   9        0.06       -0.76      3.67 o 
  -6  -9   9       69.42       86.99      5.74 o 
  -5  -9   9       55.84       56.04      6.11 o 
  -4  -9   9        1.13       -0.25      3.54 o 
  -3  -9   9      108.66      108.16      5.18 o 
  -2  -9   9       54.00       61.56      4.20 o 
  -1  -9   9       17.36       18.96      2.97 o 
   0  -9   9        2.74        5.04      2.36 o 
   1  -9   9       28.20       16.95      4.72 o 
   2  -9   9        6.73        8.35      3.63 o 
   3  -9   9        0.78        0.34      3.63 o 
   4  -9   9       12.57       17.29      4.64 o 
   5  -9   9       20.00       18.85      3.27 o 
   6  -9   9       15.58       17.48      3.50 o 
   7  -9   9        2.16        0.30      3.16 o 
   8  -9   9        0.02       -2.16      5.73 o 
   9  -9   9        1.51        2.14      3.04 o 
 -10  -8   9        1.54        4.30      8.26 o 
  -9  -8   9        2.49        1.77      7.50 o 
  -8  -8   9        1.94       -3.17      3.63 o 
  -7  -8   9        9.70        4.99      2.91 o 
  -6  -8   9        5.79        3.11      2.57 o 
  -5  -8   9       39.80       47.24      4.33 o 
  -4  -8   9       68.94       87.74      5.25 o 
  -3  -8   9        0.04        3.12      3.71 o 
  -2  -8   9       80.06       92.33      7.34 o 
  -1  -8   9       51.14       55.29      3.78 o 
   0  -8   9       59.84       69.01      4.27 o 
   1  -8   9        0.41        0.27      1.96 o 
   2  -8   9        0.09       -0.42      3.04 o 
   3  -8   9        6.43        9.44      3.88 o 
   4  -8   9        0.52        7.08      3.79 o 
   5  -8   9        1.39        3.82      2.04 o 
   6  -8   9       58.01       47.39      3.48 o 
   7  -8   9       10.84       14.13      3.25 o 
   8  -8   9        3.11        0.72      3.58 o 
   9  -8   9        0.35        4.09      2.82 o 
  10  -8   9        3.95        4.30      4.64 o 
 -10  -7   9        4.25       -1.10      7.50 o 
  -9  -7   9        1.21        7.38      4.43 o 
  -8  -7   9        0.81        2.60      3.86 o 
  -7  -7   9        0.07       -2.18      2.18 o 
  -6  -7   9        2.35       -0.86      2.29 o 
  -5  -7   9        3.42       -0.15      3.67 o 
  -4  -7   9      127.13      125.97      6.09 o 
  -3  -7   9       11.08       12.54      3.25 o 
  -2  -7   9       73.36       68.97      6.32 o 
  -1  -7   9       13.35       15.94      3.96 o 
   0  -7   9      208.23      253.30     11.38 o 
   1  -7   9       36.64       26.67      2.95 o 
   2  -7   9        0.62        0.27      1.96 o 
   3  -7   9       23.19       14.48      2.62 o 
   4  -7   9        0.63       -1.56      1.56 o 
   5  -7   9       17.81       12.13      2.27 o 
   6  -7   9        1.48        4.28      1.98 o 
   7  -7   9       40.56       45.23      3.44 o 
   8  -7   9        9.04        5.34      3.41 o 
   9  -7   9        4.65        5.73      4.38 o 
  10  -7   9        2.65       -1.69      3.79 o 
  11  -7   9        6.09        6.75      4.81 o 
 -11  -6   9        7.36        2.11      8.68 o 
 -10  -6   9       31.39       32.13     10.71 o 
  -9  -6   9       20.38       23.25      6.45 o 
  -8  -6   9       16.59       15.28      4.15 o 
  -7  -6   9        7.46        5.77      2.54 o 
  -6  -6   9        7.96        5.96      2.47 o 
  -5  -6   9       11.34       11.18      2.55 o 
  -4  -6   9       29.41       26.59      3.38 o 
  -3  -6   9       19.16       18.64      2.97 o 
  -2  -6   9      207.30      216.03     10.29 o 
  -1  -6   9        0.02        5.99      3.12 o 
   0  -6   9       10.84       15.09      3.79 o 
   1  -6   9      130.41      128.33      7.67 o 
   2  -6   9      170.08      208.79      6.63 o 
   3  -6   9        1.70       -0.17      1.77 o 
   4  -6   9        0.03       -0.85      1.36 o 
   5  -6   9       15.80       17.96      2.83 o 
   6  -6   9        2.22       -1.23      2.00 o 
   7  -6   9       12.21       13.67      2.80 o 
   8  -6   9       23.63       23.50      2.77 o 
   9  -6   9       27.31       18.63      5.48 o 
  10  -6   9        1.40       -1.60      3.96 o 
  11  -6   9        3.45        7.50      4.72 o 
 -11  -5   9        1.04       -0.42      7.50 o 
 -10  -5   9        4.14       -0.93      7.00 o 
  -9  -5   9       64.48       62.35     11.72 o 
  -8  -5   9       56.88       53.54      4.24 o 
  -7  -5   9       13.26       10.36      3.79 o 
  -6  -5   9        1.26        2.31      3.37 o 
  -5  -5   9       92.90       86.24      5.51 o 
  -4  -5   9       36.64       39.35      3.37 o 
  -3  -5   9      146.39      162.87      6.14 o 
  -2  -5   9        5.55       -0.67      2.61 o 
  -1  -5   9      210.75      197.48      9.44 o 
   0  -5   9        6.97        0.76      2.61 o 
   1  -5   9      233.18      256.33     10.71 o 
   2  -5   9      216.40      205.15      9.44 o 
   3  -5   9      406.43      402.98      9.84 o 
   4  -5   9       67.00       77.52      4.56 o 
   5  -5   9       55.79       51.68      2.92 o 
   6  -5   9       16.44       23.02      3.63 o 
   7  -5   9       41.76       51.60      3.98 o 
   8  -5   9       34.88       35.96      3.61 o 
  12  -5   9        9.53        7.42      4.81 o 
 -11  -4   9        1.58        8.18      7.42 o 
 -10  -4   9        0.30       -0.87      4.76 o 
  -9  -4   9       17.03       19.59      6.07 o 
  -8  -4   9      106.68      105.86      6.59 o 
  -7  -4   9      208.43      221.05      8.89 o 
  -6  -4   9       15.05       13.37      4.01 o 
  -5  -4   9       83.31       67.55      4.89 o 
  -4  -4   9       27.58       37.45      5.10 o 
  -3  -4   9      268.34      276.83      8.02 o 
  -2  -4   9        0.62       -1.81      2.23 o 
  -1  -4   9      275.54      282.64      7.69 o 
   0  -4   9      309.23      345.29     12.23 o 
   1  -4   9       50.37       44.86      4.72 o 
   2  -4   9       50.92       52.28      3.20 o 
   3  -4   9      525.01      545.67     17.24 o 
   4  -4   9      382.50      362.69      6.97 o 
   5  -4   9       93.56       84.63      3.42 o 
   6  -4   9        0.59        0.41      1.96 o 
   7  -4   9       40.20       35.95      3.38 o 
   8  -4   9        2.10        3.84      2.17 o 
   9  -4   9        9.94        7.34      3.79 o 
 -11  -3   9       10.92        8.43      7.50 o 
 -10  -3   9        0.20       -1.94      6.07 o 
  -9  -3   9        8.16       10.15      3.39 o 
  -8  -3   9       17.56       20.42      3.67 o 
  -7  -3   9      261.81      249.25     10.50 o 
  -6  -3   9      345.30      360.37     14.92 o 
  -5  -3   9       77.90       73.22      8.09 o 
  -4  -3   9      293.96      293.46     18.38 o 
  -3  -3   9      179.36      166.11      8.18 o 
  -2  -3   9      302.46      293.60     10.88 o 
  -1  -3   9      394.94      392.93     12.90 o 
   0  -3   9      222.85      211.22      9.02 o 
   1  -3   9      580.89      540.15     19.77 o 
   2  -3   9        0.64        1.99      1.55 o 
   3  -3   9      128.97      128.33      4.77 o 
   4  -3   9      154.90      154.05      6.45 o 
   5  -3   9      345.90      359.27      9.99 o 
   6  -3   9       91.14       97.71      4.25 o 
   7  -3   9        0.74       -1.90      2.82 o 
   8  -3   9        0.04       -2.24      2.24 o 
   9  -3   9        0.11       -3.71      3.71 o 
  10  -3   9        4.83        2.46      4.51 o 
 -11  -2   9        2.38        0.25      6.32 o 
 -10  -2   9        0.04       -0.42      6.58 o 
  -9  -2   9        1.63       -1.94      2.58 o 
  -8  -2   9        2.34       -1.23      2.52 o 
  -7  -2   9        1.22        1.07      3.25 o 
  -6  -2   9      195.72      172.70      7.47 o 
  -5  -2   9      295.92      267.74     21.84 o 
  -4  -2   9      247.28      251.22     13.03 o 
  -3  -2   9        4.68        4.89      2.70 o 
  -2  -2   9      442.77      403.89     12.99 o 
  -1  -2   9      437.88      393.44     12.56 o 
   0  -2   9      488.99      441.16     13.66 o 
   1  -2   9      417.51      504.06      9.77 o 
   2  -2   9        0.36       -0.18      1.28 o 
   3  -2   9       21.07       17.91      2.15 o 
   4  -2   9      480.84      469.96     10.54 o 
   5  -2   9      620.67      645.41     12.37 o 
   6  -2   9       66.82       53.47      2.70 o 
   7  -2   9       79.19       88.08      4.64 o 
   8  -2   9       58.29       49.27      5.20 o 
   9  -2   9       14.20       21.05      4.24 o 
  10  -2   9       13.37       29.17     18.47 o 
  11  -2   9        9.08        6.29      3.70 o 
  12  -2   9        1.03       32.38     20.83 o 
 -11  -1   9       13.88        7.59      7.17 o 
 -10  -1   9       22.46       25.38      4.47 o 
  -9  -1   9        0.61        1.81      3.06 o 
  -8  -1   9        0.00       -0.90      2.61 o 
  -7  -1   9        1.96        0.03      2.43 o 
  -6  -1   9       82.02       76.72      5.52 o 
  -5  -1   9       46.44       49.39      6.96 o 
  -4  -1   9      638.20      617.81     17.71 o 
  -3  -1   9      163.79      146.80      7.59 o 
  -2  -1   9       82.34       67.46      5.23 o 
  -1  -1   9      191.81      180.02      7.84 o 
   0  -1   9      888.89      830.21     20.91 o 
   1  -1   9      119.58       98.05      5.90 o 
   2  -1   9        4.68        5.43      1.69 o 
   3  -1   9        0.45       -0.67      1.31 o 
   4  -1   9       33.71       38.87      2.70 o 
   5  -1   9       25.21       26.19      2.51 o 
   6  -1   9      652.96      641.71     20.15 o 
   7  -1   9      130.08      124.49      4.78 o 
   8  -1   9        0.42       -1.40      2.87 o 
   9  -1   9        3.49       10.49      3.51 o 
  10  -1   9       52.11       67.78     16.36 o 
  11  -1   9       31.76       24.20     13.79 o 
  12  -1   9        1.87        4.05     15.94 o 
  13  -1   9        0.09      -10.37     18.30 o 
 -11   0   9       33.76       35.08     10.46 o 
 -10   0   9       42.50       39.53      5.20 o 
  -9   0   9       40.76       53.33      5.36 o 
  -8   0   9        3.13        3.83      2.94 o 
  -7   0   9       41.21       37.37      4.22 o 
  -6   0   9       59.19       54.84      4.61 o 
  -5   0   9      213.76      241.13      8.50 o 
  -4   0   9      359.20      335.25     11.89 o 
  -3   0   9      298.79      286.52     10.62 o 
  -2   0   9      267.22      238.03      9.28 o 
  -1   0   9      166.83      185.25      7.84 o 
   0   0   9     1897.28     1770.89     25.76 o 
   1   0   9      179.29      206.43      6.28 o 
   2   0   9      796.63      863.71     20.45 o 
   3   0   9        0.22        1.20      1.08 o 
   4   0   9      235.06      258.45      5.42 o 
   5   0   9       15.87       20.39      2.18 o 
   6   0   9       47.55       44.30      2.88 o 
   7   0   9       38.71       36.44      2.79 o 
   8   0   9      220.10      203.50      7.94 o 
   9   0   9       33.82       42.14      8.52 o 
  10   0   9        0.06       -0.85      3.20 o 
  11   0   9       43.89       46.88      9.91 o 
  12   0   9       33.21       33.54      9.49 o 
  13   0   9        0.28        2.11     18.63 o 
 -11   1   9        7.92        9.17      5.19 o 
 -10   1   9       39.93       47.99      5.64 o 
  -9   1   9      105.99      113.66      8.05 o 
  -8   1   9       77.04       92.05      6.33 o 
  -7   1   9        0.27       -0.37      2.55 o 
  -6   1   9        9.34        9.34      7.38 o 
  -5   1   9      374.79      350.26     12.73 o 
  -4   1   9      330.04      277.41     10.71 o 
  -3   1   9      256.15      283.06     10.62 o 
  -2   1   9      447.11      389.98     12.39 o 
  -1   1   9       30.36       35.25      3.63 o 
   0   1   9        1.99        1.52      1.20 o 
   1   1   9     1098.39     1088.80     17.10 o 
   2   1   9     1066.11     1061.49     14.38 o 
   3   1   9      118.69      123.42      3.57 o 
   4   1   9      299.28      342.42     13.83 o 
   5   1   9      744.17      650.55     11.79 o 
   6   1   9       15.68        6.41      2.78 o 
   7   1   9        0.93       -1.18      2.28 o 
   8   1   9      152.71      137.26     11.01 o 
   9   1   9       73.93       62.53      5.71 o 
  10   1   9       21.66       27.73      4.74 o 
  11   1   9        5.78        6.75      4.09 o 
  12   1   9       70.67       78.06     16.91 o 
  13   1   9       16.52       26.81     23.10 o 
  14   1   9        0.51       -7.08     17.71 o 
 -11   2   9       10.20       14.19      5.57 o 
 -10   2   9        9.22       10.87      4.14 o 
  -9   2   9       60.53       62.08      5.80 o 
  -8   2   9      194.31      211.18      9.31 o 
  -7   2   9      184.36      188.23      8.54 o 
  -6   2   9        1.79        0.59      2.87 o 
  -5   2   9       54.24       48.15      5.14 o 
  -4   2   9      123.56      120.83      7.17 o 
  -3   2   9      898.91      849.77     22.18 o 
  -2   2   9      714.46      754.07     19.82 o 
  -1   2   9      501.74      525.23     13.62 o 
   0   2   9       87.15       84.26      2.85 o 
   1   2   9      588.85      578.71      8.66 o 
   2   2   9      362.07      377.61      5.84 o 
   3   2   9     2082.08     2027.35     29.32 o 
   4   2   9      906.09     1016.03     16.37 o 
   5   2   9      364.05      363.50     11.64 o 
   6   2   9       40.87       55.23      4.89 o 
   7   2   9       24.24       21.06     14.29 o 
   8   2   9       15.77       23.07      5.94 o 
   9   2   9       71.43       69.09      5.71 o 
  10   2   9       80.45       74.77      6.11 o 
  11   2   9       19.58       11.88      8.39 o 
  12   2   9        0.02       -0.53      7.67 o 
  13   2   9        8.27       -5.23     17.20 o 
 -11   3   9        5.94        3.37      4.38 o 
 -10   3   9        3.54        9.87      4.55 o 
  -9   3   9        5.70        5.48      4.05 o 
  -8   3   9       93.46       88.62      7.84 o 
  -7   3   9      354.30      375.31     14.84 o 
  -6   3   9      124.01      139.04      8.68 o 
  -5   3   9        6.25        6.75      3.29 o 
  -4   3   9      142.81      164.42      8.52 o 
  -3   3   9     1088.49     1089.75     26.98 o 
  -2   3   9      214.92      224.54      5.85 o 
  -1   3   9     1046.48     1002.51     16.31 o 
   0   3   9      242.29      214.09      5.41 o 
   1   3   9       11.79       13.58      1.47 o 
   2   3   9      299.10      293.50      5.80 o 
   3   3   9     1919.98     2015.44     24.27 o 
   4   3   9      396.85      381.02      8.55 o 
   5   3   9      897.55      882.32     21.25 o 
   6   3   9        4.32       15.09      3.20 o 
   7   3   9       11.30       14.65      3.35 o 
   8   3   9       83.59       64.65      5.31 o 
   9   3   9      172.15      207.69      9.25 o 
  10   3   9        0.47        3.09      2.95 o 
  11   3   9       18.40       20.25      8.68 o 
  12   3   9       31.10       21.94     16.53 o 
  13   3   9        1.34       10.21      4.26 o 
  14   3   9        3.87       -0.42     17.79 o 
 -11   4   9        0.05        4.81      4.97 o 
 -10   4   9        1.04        6.83      4.89 o 
  -9   4   9        0.93        0.17      3.88 o 
  -8   4   9       28.48       26.73      5.31 o 
  -7   4   9       94.63       94.02      7.76 o 
  -6   4   9      282.99      306.33     13.15 o 
  -5   4   9      124.66      128.59      8.52 o 
  -4   4   9      112.56      120.83      7.93 o 
  -3   4   9      226.05      220.29      6.21 o 
  -2   4   9      510.17      508.38     10.16 o 
  -1   4   9      288.41      270.30      5.49 o 
   0   4   9       38.76       51.89      2.42 o 
   1   4   9      500.62      526.14      9.06 o 
   2   4   9        2.49        0.74      1.00 o 
   3   4   9       37.61       43.42      2.52 o 
   4   4   9      402.90      457.13      9.76 o 
   5   4   9     1175.59     1102.57     19.98 o 
   6   4   9       16.99       14.00      3.04 o 
   7   4   9      127.42      141.31     40.73 o 
   8   4   9       97.79      124.54     28.25 o 
   9   4   9      199.60      239.72      9.87 o 
  10   4   9        8.20        1.69      3.79 o 
  11   4   9        1.30       -1.36      2.88 o 
  12   4   9        2.81       -1.01      4.09 o 
  13   4   9        6.85       15.75      4.52 o 
  14   4   9        0.34       -6.32     18.97 o 
 -10   5   9        2.57        4.47      4.72 o 
  -9   5   9        0.17        1.77      4.22 o 
  -8   5   9        6.89        6.75      4.22 o 
  -7   5   9       25.76       20.91      4.89 o 
  -6   5   9      183.94      191.49     10.71 o 
  -5   5   9      319.11      354.23     14.17 o 
  -4   5   9       80.81       59.61      5.73 o 
  -3   5   9       13.87       14.72      2.25 o 
  -2   5   9     1029.54      959.71     16.54 o 
  -1   5   9        4.18        7.12      1.45 o 
   0   5   9      226.47      258.21      6.19 o 
   1   5   9      212.09      198.03      4.20 o 
   2   5   9      142.03      153.59      4.04 o 
   3   5   9       53.79       50.35      2.46 o 
   4   5   9      191.60      175.54      5.64 o 
   5   5   9      566.44      548.73     14.55 o 
   6   5   9      409.07      417.86     12.17 o 
   7   5   9      184.80      185.00     10.24 o 
   8   5   9      170.91      172.14     26.39 o 
   9   5   9       61.72       52.43     17.37 o 
  10   5   9      109.28      116.26     19.60 o 
  11   5   9       29.95       29.93      4.67 o 
  12   5   9        0.20       -0.59      3.22 o 
  13   5   9        0.07       -0.46      7.04 o 
  14   5   9        0.30       17.03     19.39 o 
 -10   6   9       27.40       40.73      7.50 o 
  -9   6   9        3.31       -2.36      4.81 o 
  -8   6   9        0.58       -3.88      3.88 o 
  -7   6   9       12.40        6.58      3.96 o 
  -6   6   9       80.39       98.32      7.93 o 
  -5   6   9       95.22       87.95      7.34 o 
  -4   6   9      342.72      311.21     19.82 o 
  -3   6   9      132.36      121.45      4.96 o 
  -2   6   9       12.20        4.68      1.68 o 
  -1   6   9      779.51      756.70     11.46 o 
   0   6   9     1346.16     1321.29     15.64 o 
   1   6   9      112.20      113.09      3.27 o 
   2   6   9       80.62       62.52      2.84 o 
   3   6   9      345.99      343.44      9.48 o 
   4   6   9      710.17      714.37     13.65 o 
   5   6   9      208.17      239.52      6.98 o 
   6   6   9      677.76      659.92     19.05 o 
   7   6   9      133.14      130.11      5.41 o 
   8   6   9       10.01       11.74      3.21 o 
   9   6   9       12.04        7.73      3.14 o 
  10   6   9      205.96      231.59      9.82 o 
  11   6   9       94.98       89.22      6.55 o 
  12   6   9        6.13        0.57      3.37 o 
  13   6   9        0.03       -0.01      7.50 o 
  14   6   9        0.55       20.07     22.01 o 
  -9   7   9       34.90       27.40      6.91 o 
  -8   7   9        1.28       -2.78      4.05 o 
  -7   7   9       40.28       37.52      6.32 o 
  -6   7   9       73.33       80.19      7.50 o 
  -5   7   9      178.46      205.49     10.88 o 
  -4   7   9      233.24      221.86      8.31 o 
  -3   7   9       72.85       93.90      7.41 o 
  -2   7   9      163.35      161.02      6.25 o 
  -1   7   9       38.38       43.79      3.70 o 
   0   7   9      571.12      612.27      8.97 o 
   1   7   9     1167.31     1162.00     14.26 o 
   2   7   9     1468.07     1504.68     23.16 o 
   3   7   9        0.15        0.96      1.41 o 
   4   7   9       13.54       11.15      2.53 o 
   5   7   9       54.62       52.47      3.48 o 
   6   7   9      161.70      179.19     12.56 o 
   7   7   9       77.84       61.83      4.46 o 
   8   7   9      414.56      447.13     10.61 o 
   9   7   9        2.67       10.50      3.14 o 
  10   7   9        7.32       15.33      7.88 o 
  11   7   9       54.99       55.98      5.35 o 
  12   7   9      105.91      112.31      7.39 o 
  13   7   9        0.43        4.83      3.49 o 
  14   7   9        2.03       12.56     20.49 o 
  -9   8   9       51.70       62.48      8.26 o 
  -8   8   9       31.84       46.29      7.59 o 
  -7   8   9        0.07        0.93      4.47 o 
  -6   8   9       49.85       37.94      6.16 o 
  -5   8   9      281.66      280.19      8.80 o 
  -4   8   9      150.03      173.51     17.03 o 
  -3   8   9      436.06      439.78      8.69 o 
  -2   8   9      139.27      125.84      4.58 o 
  -1   8   9       10.14        6.99      1.69 o 
   0   8   9       27.70       28.66      2.15 o 
   1   8   9     1243.18     1301.17     15.80 o 
   2   8   9     1176.12     1251.26     22.25 o 
   3   8   9      609.76      618.20     10.12 o 
   4   8   9      315.49      317.56     11.76 o 
   5   8   9      158.38      172.40      7.13 o 
   6   8   9       82.15       69.44      4.82 o 
   7   8   9        3.61        5.26      2.29 o 
   8   8   9      109.02      128.24      5.63 o 
   9   8   9       62.09       54.79      5.68 o 
  10   8   9       77.91       70.57      5.74 o 
  11   8   9        2.28        4.64      3.08 o 
  12   8   9       37.57       39.55      6.07 o 
  13   8   9       19.38       13.11      8.68 o 
  14   8   9        6.95      -11.47     16.78 o 
  -8   9   9       42.83       52.19      7.84 o 
  -7   9   9       50.87       49.07      7.59 o 
  -6   9   9        0.07       -3.37      3.37 o 
  -5   9   9       49.09       49.18      4.33 o 
  -4   9   9      139.88      129.88      4.96 o 
  -3   9   9      221.02      198.34      5.75 o 
  -2   9   9      101.84      113.23      4.49 o 
  -1   9   9       59.63       61.71      4.51 o 
   0   9   9        0.48       -0.87      1.14 o 
   1   9   9      238.59      241.32      5.26 o 
   2   9   9      575.35      614.37     10.79 o 
   3   9   9     1082.69     1081.74     19.47 o 
   4   9   9      279.32      280.40      8.22 o 
   5   9   9       41.22       41.83      7.21 o 
   6   9   9      163.60      143.78      5.98 o 
   7   9   9      625.78      685.18     19.93 o 
   8   9   9       50.73       38.42      3.47 o 
   9   9   9        0.17       24.20     17.20 o 
  10   9   9        1.61        2.76      3.28 o 
  11   9   9        0.78        3.84      3.15 o 
  12   9   9        3.80        6.77      3.47 o 
  13   9   9       17.95       35.84     23.86 o 
  14   9   9        6.41      -14.92     20.74 o 
  -7  10   9       67.36       66.11      8.01 o 
  -6  10   9       36.04       29.60      6.16 o 
  -5  10   9        0.34       -2.36      4.13 o 
  -4  10   9      141.93      125.55      5.19 o 
  -3  10   9      139.27      156.42      5.37 o 
  -2  10   9      139.97      147.24      5.00 o 
  -1  10   9       93.21      100.86      4.25 o 
   0  10   9        1.69        1.06      1.24 o 
   1  10   9       33.74       29.41      2.20 o 
   2  10   9      188.41      188.43      5.28 o 
   3  10   9      350.33      372.69      9.81 o 
   4  10   9      271.42      281.53      8.38 o 
   5  10   9      150.79      174.25      9.53 o 
   6  10   9      168.71      151.95      6.32 o 
   7  10   9      135.06      135.06      6.20 o 
   8  10   9       57.23       43.78      3.86 o 
   9  10   9      122.66      128.89     11.46 o 
  10  10   9        2.17        1.91      2.34 o 
  11  10   9        2.12        3.04      6.16 o 
  12  10   9       29.50       33.73      5.04 o 
  13  10   9        3.24        0.59     20.07 o 
  14  10   9        1.74       -9.53     19.22 o 
  -6  11   9       89.66       82.38      8.77 o 
  -5  11   9       20.60       14.25      5.57 o 
  -4  11   9        9.25        4.16      3.07 o 
  -3  11   9      182.29      193.13      7.81 o 
  -2  11   9      428.05      454.51     23.14 o 
  -1  11   9      129.66      128.80      6.81 o 
   0  11   9       13.06       12.08      1.93 o 
   1  11   9       22.20       23.04      2.17 o 
   2  11   9       93.10       88.72      4.84 o 
   3  11   9      223.47      228.76      7.66 o 
   4  11   9      142.11      122.31      5.77 o 
   5  11   9      451.26      472.43     11.77 o 
   6  11   9        6.28        6.20      4.38 o 
   7  11   9        3.38        0.04      2.78 o 
   8  11   9      106.59      109.10     11.26 o 
   9  11   9      119.61      142.00      6.75 o 
  10  11   9       39.75       43.13      4.21 o 
  11  11   9        8.95       41.15     22.34 o 
  12  11   9        0.07       -3.88     18.72 o 
  13  11   9        0.23      -13.83     20.83 o 
  -5  12   9       45.81       48.56     13.70 o 
  -4  12   9       21.73        8.54      4.43 o 
  -3  12   9        9.75        5.37      3.71 o 
  -2  12   9      293.38      324.61     13.87 o 
  -1  12   9      390.47      381.44      8.74 o 
   0  12   9      217.99      210.86      6.63 o 
   1  12   9        0.89       -0.15      1.45 o 
   2  12   9       32.11       42.74      3.88 o 
   3  12   9       57.72       54.77      4.25 o 
   4  12   9      133.57      120.89      8.94 o 
   5  12   9      127.24      120.83      7.21 o 
   6  12   9      215.38      200.10      7.47 o 
   7  12   9       57.13       70.58      4.98 o 
   8  12   9       14.70       16.60      3.24 o 
   9  12   9       44.46       53.42      4.58 o 
  10  12   9      163.73      184.55      7.57 o 
  11  12   9       59.85       56.33      7.93 o 
  -4  13   9       27.98       36.63      4.68 o 
  -3  13   9       10.62       10.62      3.43 o 
  -2  13   9       13.39       13.12      3.49 o 
  -1  13   9      306.36      317.24     10.32 o 
   0  13   9      461.86      492.79     12.84 o 
   1  13   9      166.04      160.23      7.27 o 
   2  13   9       11.83       10.82      2.99 o 
   3  13   9      108.44      105.29     10.54 o 
   4  13   9      142.75      160.56     14.08 o 
   5  13   9       24.76       23.98      3.46 o 
   6  13   9      155.52      165.06      7.11 o 
   7  13   9       77.63       90.27     12.02 o 
   8  13   9       34.29       24.03      3.73 o 
   9  13   9        0.05       -0.13      5.06 o 
  10  13   9       63.37       74.51      5.49 o 
  11  13   9       36.54       30.44      7.00 o 
  12  13   9       17.15        7.59      5.14 o 
  -3  14   9        7.60        3.33      3.07 o 
  -2  14   9        9.40       13.95      3.67 o 
  -1  14   9       22.49       19.84      5.23 o 
   0  14   9      164.85      161.48     14.97 o 
   1  14   9      347.44      350.60     15.94 o 
   2  14   9      248.16      275.47     14.33 o 
   3  14   9        4.93        8.01      4.47 o 
   4  14   9       31.34       33.47      6.58 o 
   5  14   9      114.16      117.12     10.03 o 
   6  14   9       46.99       51.35      7.50 o 
   7  14   9        9.20        5.40      4.72 o 
   8  14   9       41.29       27.99      6.83 o 
   9  14   9        9.35        4.38      4.89 o 
  10  14   9        0.13        2.61      5.06 o 
  11  14   9       23.24       21.25      6.58 o 
  12  14   9       17.70       13.32      6.32 o 
  -1  15   9        0.24       -0.70      2.91 o 
   0  15   9        3.34        1.86      4.47 o 
   1  15   9       56.29       50.51      7.25 o 
   2  15   9      176.44      183.14     11.80 o 
   3  15   9      181.75      187.44     12.14 o 
   4  15   9       16.10       23.10      6.07 o 
   5  15   9       27.13       30.78      6.91 o 
   6  15   9       59.56       52.28      8.01 o 
   7  15   9       32.13       29.17      6.66 o 
   8  15   9        6.74       10.03      5.57 o 
   9  15   9        0.21        3.29      5.14 o 
  10  15   9        5.57       -0.59      4.38 o 
  11  15   9        0.65        6.24      5.65 o 
   1  16   9       25.14       16.70      5.90 o 
   2  16   9       27.49       29.01      6.58 o 
   3  16   9      104.01      110.71     10.03 o 
   4  16   9       47.60       51.27      7.84 o 
   5  16   9        1.34       -2.61      4.89 o 
   6  16   9       36.04       29.43      7.00 o 
   7  16   9       76.15       74.54      9.19 o 
   8  16   9       35.58       34.66      7.93 o 
   9  16   9       13.42        7.67      6.32 o 
  10  16   9        0.48        0.51      5.40 o 
   5  17   9       21.15       23.10      6.75 o 
  -4 -12  10       23.56       24.54      5.90 o 
  -3 -12  10        7.70        5.65      4.81 o 
  -2 -12  10        0.00        4.05      4.55 o 
  -1 -12  10        0.07       -1.86      4.30 o 
   0 -12  10        2.78        7.67      4.72 o 
   1 -12  10       10.76        5.48      4.97 o 
   2 -12  10       13.30       24.96      6.07 o 
  -6 -11  10        8.48        6.16      4.72 o 
  -5 -11  10       28.65       26.64      5.82 o 
  -4 -11  10       70.54       76.73      7.93 o 
  -3 -11  10       20.04       26.64      5.73 o 
  -2 -11  10        3.07       -3.37      3.46 o 
  -1 -11  10        0.00        3.04      4.22 o 
   0 -11  10        7.68       12.90      5.14 o 
   1 -11  10       21.58       21.16      5.31 o 
   2 -11  10       15.20       11.38      4.97 o 
   3 -11  10        5.90        7.76      4.81 o 
   4 -11  10        6.09       15.09      5.65 o 
   5 -11  10        2.54       -0.25      4.47 o 
  -6 -10  10        0.08       -0.76      3.88 o 
  -5 -10  10       11.59       11.55      4.81 o 
  -4 -10  10       20.46       25.21      5.40 o 
  -3 -10  10       46.02       53.04      6.58 o 
  -2 -10  10        0.75       -0.18      2.31 o 
  -1 -10  10        0.66       -3.20      3.20 o 
   0 -10  10        0.33        2.87      3.96 o 
   1 -10  10        6.55        8.77      4.30 o 
   2 -10  10       50.44       45.95      6.41 o 
   3 -10  10       18.55       19.06      5.48 o 
   4 -10  10       15.00       12.23      5.06 o 
   5 -10  10        3.61        7.08      4.72 o 
   6 -10  10        2.77       12.82      4.89 o 
  -7  -9  10       12.49       20.24      5.06 o 
  -6  -9  10       28.53       23.26      3.93 o 
  -5  -9  10        1.79        7.25      4.30 o 
  -4  -9  10        7.60       12.23      4.47 o 
  -3  -9  10       22.06       21.42      5.06 o 
  -2  -9  10        6.46        8.62      2.71 o 
  -1  -9  10        3.84        3.85      2.47 o 
   0  -9  10       10.44       13.44      2.97 o 
   1  -9  10        1.80        4.55      3.79 o 
   2  -9  10        0.05       -2.95      2.95 o 
   3  -9  10       21.89       23.36      5.23 o 
   4  -9  10       14.76        9.87      4.38 o 
   5  -9  10       22.39       21.33      5.31 o 
   6  -9  10       11.59        7.76      4.55 o 
   7  -9  10       11.32       13.31      3.55 o 
   8  -9  10        4.29        2.42      3.03 o 
  -9  -8  10        2.99       -4.13      6.75 o 
  -8  -8  10        7.73        9.44      8.77 o 
  -7  -8  10        0.11       -2.55      2.55 o 
  -6  -8  10       26.90       26.09      3.97 o 
  -5  -8  10       27.09       31.86      4.01 o 
  -4  -8  10        1.64        0.67      3.54 o 
  -3  -8  10       10.29       18.13      4.55 o 
  -2  -8  10       84.84       97.47      7.84 o 
  -1  -8  10       50.17       54.61      6.49 o 
   0  -8  10        0.23        3.12      2.33 o 
   1  -8  10       10.00        9.55      7.13 o 
   2  -8  10        0.08        2.32      2.28 o 
   3  -8  10        6.75        7.42      3.88 o 
   4  -8  10       11.52        3.63      3.88 o 
   5  -8  10       14.95        5.82      4.05 o 
   6  -8  10       12.66       11.20      4.13 o 
   7  -8  10        0.04       -1.49      2.56 o 
   8  -8  10        8.51        9.88      4.30 o 
   9  -8  10        8.24        9.53      4.89 o 
  -9  -7  10        2.55        1.10      7.84 o 
  -8  -7  10       14.29       11.94      3.32 o 
  -7  -7  10       28.19       27.57      4.91 o 
  -6  -7  10       23.95       17.54      3.23 o 
  -5  -7  10       15.96       11.78      3.23 o 
  -4  -7  10       12.39        9.84      4.68 o 
  -3  -7  10        0.09        3.04      3.46 o 
  -2  -7  10       21.10       21.50      4.47 o 
  -1  -7  10      182.39      168.39      9.87 o 
   0  -7  10       88.65       85.67      7.00 o 
   1  -7  10        0.08        1.69      2.07 o 
   2  -7  10       15.39       17.87      3.96 o 
   3  -7  10        1.80       -1.46      2.18 o 
   4  -7  10        8.92        3.46      3.54 o 
   5  -7  10       12.26       12.87      4.43 o 
   6  -7  10        2.97       -1.77      1.89 o 
   7  -7  10        8.00       11.54      3.25 o 
   8  -7  10       17.79       16.96      3.44 o 
   9  -7  10        5.61       10.54      4.72 o 
  10  -7  10        4.66        6.75      4.97 o 
 -10  -6  10       10.68       13.07      9.78 o 
  -9  -6  10        0.87       -1.26      7.25 o 
  -8  -6  10        6.32        4.24      2.77 o 
  -7  -6  10       79.41       90.98      5.25 o 
  -6  -6  10       48.66       38.54      4.33 o 
  -5  -6  10       16.13       14.64      3.28 o 
  -4  -6  10       21.48       22.81      3.34 o 
  -3  -6  10        1.82        2.53      3.04 o 
  -2  -6  10        1.98        2.36      3.04 o 
  -1  -6  10       13.45        7.50      3.54 o 
   0  -6  10      212.03      245.96     11.13 o 
   1  -6  10      133.28      124.71      7.84 o 
   2  -6  10       37.66       36.74      5.40 o 
   3  -6  10        0.72        4.05      2.17 o 
   4  -6  10      121.80      122.20      5.50 o 
   5  -6  10       35.42       43.71      4.22 o 
   6  -6  10        2.10        0.52      2.78 o 
   7  -6  10       15.05       18.31      3.15 o 
   8  -6  10        0.12       -0.15      2.95 o 
   9  -6  10        0.23        2.53      4.47 o 
  10  -6  10        3.65       10.29      4.89 o 
  11  -6  10        8.27        7.17      5.14 o 
 -10  -5  10        9.11        5.06      8.26 o 
  -9  -5  10       29.53       30.29      5.70 o 
  -8  -5  10        1.10       -2.33      2.33 o 
  -7  -5  10       26.52       22.36      3.32 o 
  -6  -5  10       68.84       73.44      4.53 o 
  -5  -5  10      123.14      132.32      6.10 o 
  -4  -5  10       18.44       11.74      2.79 o 
  -3  -5  10       15.15       17.80      2.99 o 
  -2  -5  10        4.57        1.43      2.87 o 
  -1  -5  10        0.38       -0.17      2.87 o 
   0  -5  10      185.97      212.40     10.03 o 
   1  -5  10      154.00      149.25      8.26 o 
   2  -5  10      221.01      242.67     10.79 o 
   3  -5  10       21.38       24.87      4.22 o 
   4  -5  10       26.90       26.22      3.42 o 
   5  -5  10      146.99      146.93      4.72 o 
   6  -5  10      146.83      148.04      8.43 o 
   7  -5  10        3.16        1.75      2.34 o 
   8  -5  10        0.68        0.83      2.15 o 
  12  -5  10       14.07       14.00      5.57 o 
 -10  -4  10        4.04        2.61      7.93 o 
  -9  -4  10       24.40       23.54      4.24 o 
  -8  -4  10       31.33       33.54      8.85 o 
  -7  -4  10        1.57        8.01      3.16 o 
  -6  -4  10       22.82       28.28      3.94 o 
  -5  -4  10       37.92       34.74      4.81 o 
  -4  -4  10       63.13       57.00      5.65 o 
  -3  -4  10      155.01      179.41     10.03 o 
  -2  -4  10        1.35       -0.86      1.90 o 
  -1  -4  10        0.62       -1.77      2.45 o 
   0  -4  10        1.43        1.52      2.78 o 
   1  -4  10      213.03      217.21      9.95 o 
   2  -4  10      198.21      192.00      9.02 o 
   3  -4  10       69.02       66.24      3.81 o 
   4  -4  10       88.86       94.66      5.40 o 
   5  -4  10      185.13      184.15      5.06 o 
   6  -4  10      133.44      148.18      4.94 o 
   7  -4  10       27.16       21.06      3.75 o 
   8  -4  10        2.66        1.62      3.14 o 
   9  -4  10       10.06       16.70      4.55 o 
 -10  -3  10       12.09        4.81      7.93 o 
  -9  -3  10        0.15       -0.38      3.06 o 
  -8  -3  10       31.85       32.96      9.19 o 
  -7  -3  10      112.30      120.98      6.86 o 
  -6  -3  10        0.03       -2.76      4.72 o 
  -5  -3  10       89.56       75.97      6.32 o 
  -4  -3  10      186.25      215.01      9.87 o 
  -3  -3  10      310.14      302.62     11.80 o 
  -2  -3  10       69.29       65.43      5.57 o 
  -1  -3  10       83.63       71.17      5.82 o 
   0  -3  10       65.32       71.25      5.73 o 
   1  -3  10      183.16      197.31      8.94 o 
   2  -3  10       76.18       95.05      4.33 o 
   3  -3  10       73.98       83.01      4.26 o 
   4  -3  10      115.91      117.66      4.98 o 
   5  -3  10        3.87        4.80      1.99 o 
   6  -3  10       38.48       42.57      2.67 o 
   7  -3  10      165.20      150.88      4.62 o 
   8  -3  10       12.38       15.64      9.23 o 
   9  -3  10        0.35        0.38      6.66 o 
  10  -3  10        1.53        5.57     15.51 o 
 -10  -2  10       12.68        9.05      3.81 o 
  -9  -2  10        5.00        3.51      3.34 o 
  -8  -2  10        0.44        0.93      2.90 o 
  -7  -2  10        0.44        0.68      4.34 o 
  -6  -2  10       66.59       62.24      8.22 o 
  -5  -2  10       15.09       12.39      3.54 o 
  -4  -2  10      165.86      162.23      8.60 o 
  -3  -2  10      592.29      568.82     17.20 o 
  -2  -2  10      339.72      330.45     12.06 o 
  -1  -2  10       83.94       88.28      6.41 o 
   0  -2  10      503.53      475.06     14.76 o 
   1  -2  10      415.63      461.14     14.50 o 
   2  -2  10      102.14       89.55      4.02 o 
   3  -2  10      536.19      544.39     22.01 o 
   4  -2  10      145.92      149.87      5.40 o 
   5  -2  10       36.59       40.00      3.08 o 
   6  -2  10       64.54       59.31      2.92 o 
   7  -2  10       98.38      134.49      5.19 o 
   8  -2  10      146.26      156.71     14.67 o 
   9  -2  10       44.21       35.81     13.32 o 
  10  -2  10        2.55        5.01     10.71 o 
  11  -2  10        8.41        1.86     17.54 o 
  12  -2  10        0.53        9.95     20.57 o 
 -10  -1  10        4.72        3.25      3.55 o 
  -9  -1  10       68.72       83.37      9.82 o 
  -8  -1  10       61.82       55.37      5.40 o 
  -7  -1  10        1.72        0.62      2.83 o 
  -6  -1  10       11.50       10.55      3.08 o 
  -5  -1  10        2.53       -0.59      2.45 o 
  -4  -1  10        2.42        0.17      2.53 o 
  -3  -1  10      104.52       97.22      6.49 o 
  -2  -1  10      859.94      786.79     21.08 o 
  -1  -1  10      439.16      429.95     13.74 o 
   0  -1  10        0.14        4.81      2.61 o 
   1  -1  10      245.57      230.06      6.04 o 
   2  -1  10      442.30      468.49      9.62 o 
   3  -1  10       74.36       65.66      5.90 o 
   4  -1  10       87.82       78.54      4.01 o 
   5  -1  10      225.31      231.46      6.56 o 
   6  -1  10       12.47       12.34      2.21 o 
   7  -1  10        1.12       -0.13      1.78 o 
   8  -1  10       83.41       88.79      6.20 o 
   9  -1  10      193.89      225.37     10.96 o 
  10  -1  10       18.76       12.13     12.14 o 
  11  -1  10        0.47        6.91     16.27 o 
  12  -1  10        4.73        9.78     19.98 o 
  13  -1  10        9.84       18.80     21.00 o 
 -10   0  10        9.38       16.51      8.14 o 
  -9   0  10       18.22       16.24      4.64 o 
  -8   0  10      172.67      172.27     10.33 o 
  -7   0  10      197.03      189.50      8.43 o 
  -6   0  10      139.26      116.87      8.01 o 
  -5   0  10       51.01       51.52      5.31 o 
  -4   0  10        9.13       12.90      3.29 o 
  -3   0  10        0.20        1.26      2.28 o 
  -2   0  10      695.30      673.97     18.80 o 
  -1   0  10      822.95      783.58     20.66 o 
   0   0  10     1216.14     1206.36     28.50 o 
   1   0  10        5.13        3.69      1.56 o 
   2   0  10      361.66      374.06      8.20 o 
   3   0  10      498.29      444.66      9.30 o 
   4   0  10      494.22      522.57      9.55 o 
   5   0  10       22.99       14.25      3.25 o 
   6   0  10       22.11       23.00      2.49 o 
   7   0  10       28.45       33.05      4.64 o 
   8   0  10       14.32       10.02      3.00 o 
   9   0  10       46.47       10.96     17.54 o 
  10   0  10       51.59       63.68      6.24 o 
  11   0  10       61.29       56.34      6.28 o 
  12   0  10        0.01       -1.52     16.78 o 
  13   0  10        0.01        3.88     20.83 o 
 -11   1  10       13.40       10.03      5.23 o 
 -10   1  10       27.00       29.77     13.03 o 
  -9   1  10        3.32        4.53      3.47 o 
  -8   1  10       25.20       27.01      6.11 o 
  -7   1  10      324.50      320.67     13.66 o 
  -6   1  10      230.52      219.82     10.79 o 
  -5   1  10      114.05      127.07      7.84 o 
  -4   1  10       55.74       47.05      4.89 o 
  -3   1  10       97.60       91.74      6.32 o 
  -2   1  10       56.01       53.21      4.81 o 
  -1   1  10      239.64      231.54      9.44 o 
   0   1  10     1295.38     1240.73     19.32 o 
   1   1  10      688.10      690.90     12.26 o 
   2   1  10      110.77      141.43      7.38 o 
   3   1  10      188.81      198.09      4.85 o 
   4   1  10      877.48      903.94     13.11 o 
   5   1  10      404.81      418.36      8.92 o 
   6   1  10       31.03       11.55      3.37 o 
   7   1  10       18.77       22.68      3.96 o 
   8   1  10        0.64        1.70      2.39 o 
   9   1  10       26.58       20.49      7.08 o 
  10   1  10       55.24       62.60      6.18 o 
  11   1  10       31.72       31.24      5.10 o 
  12   1  10       40.46       41.82     25.13 o 
  13   1  10        3.30       10.12     21.08 o 
  14   1  10       20.64       27.40     21.16 o 
 -11   2  10        4.39        3.29      4.64 o 
 -10   2  10       17.48       20.32      5.57 o 
  -9   2  10       28.30       27.15      5.73 o 
  -8   2  10        4.02       -0.17      3.54 o 
  -7   2  10      119.27       97.30      7.93 o 
  -6   2  10      211.37      228.51     11.30 o 
  -5   2  10      299.19      316.96     12.73 o 
  -4   2  10      123.82      110.88      7.42 o 
  -3   2  10       47.15       38.53      4.38 o 
  -2   2  10      387.48      385.26     13.07 o 
  -1   2  10      543.05      512.61      9.90 o 
   0   2  10      146.52      148.17      4.65 o 
   1   2  10      946.60     1013.76     13.65 o 
   2   2  10      989.50     1040.23     14.47 o 
   3   2  10        1.33        1.29      1.43 o 
   4   2  10        1.41        0.40      1.39 o 
   5   2  10      796.28      761.78     14.50 o 
   6   2  10     1053.33     1094.13     26.14 o 
   7   2  10       87.42       62.23      5.48 o 
   8   2  10       71.37       64.81      8.68 o 
   9   2  10        2.51        2.41      3.12 o 
  10   2  10        9.71        9.25      3.69 o 
  11   2  10        0.70        5.34      5.35 o 
  12   2  10       39.92       32.01      5.39 o 
  13   2  10       12.35       -1.52     20.24 o 
 -10   3  10        7.09        0.59      4.47 o 
  -9   3  10       36.94       34.66      6.16 o 
  -8   3  10       32.42       39.97      6.07 o 
  -7   3  10       12.17       19.06      4.72 o 
  -6   3  10      171.72      175.38     10.03 o 
  -5   3  10      670.75      658.87     20.32 o 
  -4   3  10      201.50      187.86      9.44 o 
  -3   3  10      262.21      245.20     10.37 o 
  -2   3  10      297.98      310.63     11.72 o 
  -1   3  10      841.73      754.32     13.35 o 
   0   3  10      342.64      362.87      7.95 o 
   1   3  10      689.14      771.97     11.15 o 
   2   3  10      374.06      377.10      6.12 o 
   3   3  10      193.34      173.67      4.37 o 
   4   3  10       90.95      121.00      4.29 o 
   5   3  10      278.71      299.84     10.54 o 
   6   3  10     1064.09     1099.19     26.05 o 
   7   3  10      830.42      799.69     21.08 o 
   8   3  10      139.43      109.90      6.77 o 
   9   3  10       79.55       85.94      9.70 o 
  10   3  10        8.54        9.84      3.61 o 
  11   3  10        1.62        3.91      3.96 o 
  12   3  10       13.42       10.39      4.64 o 
  13   3  10        2.36        6.24     20.66 o 
 -10   4  10       35.56       44.61      7.17 o 
  -9   4  10       18.56       18.89      5.48 o 
  -8   4  10       14.23       21.25      5.06 o 
  -7   4  10       77.65       88.20      7.93 o 
  -6   4  10        0.04       -1.01      3.12 o 
  -5   4  10      182.81      188.96     10.29 o 
  -4   4  10      673.08      644.62     19.73 o 
  -3   4  10      829.10      784.09     21.92 o 
  -2   4  10       82.44       92.24      7.04 o 
  -1   4  10      248.00      231.18      6.22 o 
   0   4  10      510.48      519.05      8.51 o 
   1   4  10      477.84      464.56      7.15 o 
   2   4  10      194.01      214.39      4.44 o 
   3   4  10      192.08      215.01      4.95 o 
   4   4  10        7.56        5.10      2.59 o 
   5   4  10       15.48       10.83      2.36 o 
   6   4  10      278.77      291.66     10.62 o 
   7   4  10      944.59      962.21     55.61 o 
   8   4  10      124.49      105.91     10.29 o 
   9   4  10        7.35        8.12      3.79 o 
  10   4  10       20.80       20.09      6.11 o 
  11   4  10      101.21      116.79      7.85 o 
  12   4  10        8.43       14.96     11.51 o 
  13   4  10       16.14        6.07     17.12 o 
  14   4  10        4.12       15.60     20.07 o 
 -10   5  10       71.18       97.22      9.61 o 
  -9   5  10       56.64       81.54      8.68 o 
  -8   5  10       30.28       24.45      5.99 o 
  -7   5  10        3.29       -2.95      2.95 o 
  -6   5  10        5.48        6.32      4.05 o 
  -5   5  10        1.07       -0.51      3.20 o 
  -4   5  10      400.32      443.77     16.11 o 
  -3   5  10      608.94      605.41     18.89 o 
  -2   5  10     1556.74     1595.83     25.10 o 
  -1   5  10      411.90      385.18      8.81 o 
   0   5  10      233.61      212.62      5.10 o 
   1   5  10      429.72      386.56      6.49 o 
   2   5  10      623.63      631.42      8.95 o 
   3   5  10      543.10      564.12     11.71 o 
   4   5  10       88.82       95.53      4.59 o 
   5   5  10      291.89      309.35      8.25 o 
   6   5  10       57.11       51.67      3.58 o 
   7   5  10      245.52      236.11     23.23 o 
   8   5  10      252.55      264.47     18.51 o 
   9   5  10      175.54      164.96      8.47 o 
  10   5  10        8.88        8.10      3.16 o 
  11   5  10       16.87       14.53      3.90 o 
  12   5  10       18.72       29.54      7.08 o 
  13   5  10       24.00       47.56     26.39 o 
  14   5  10        0.01       -5.99     16.36 o 
  -9   6  10      116.97      119.06     10.71 o 
  -8   6  10      120.49      127.83     10.37 o 
  -7   6  10       13.45       13.41      5.06 o 
  -6   6  10       10.22       10.96      4.38 o 
  -5   6  10        8.54       13.15      3.96 o 
  -4   6  10       21.16       12.82      3.96 o 
  -3   6  10      173.18      205.22      6.62 o 
  -2   6  10     1500.18     1495.93     24.14 o 
  -1   6  10     1613.74     1539.76     20.20 o 
   0   6  10      394.61      352.04      7.04 o 
   1   6  10       51.96       42.94      2.46 o 
   2   6  10     1659.80     1623.73     18.67 o 
   3   6  10     1193.98     1262.77     21.03 o 
   4   6  10      436.84      385.66      9.36 o 
   5   6  10      471.60      450.83     10.41 o 
   6   6  10        3.22        3.02      2.69 o 
   7   6  10        0.08       -1.71      1.71 o 
   8   6  10      279.50      310.68     15.94 o 
   9   6  10      220.79      205.23      9.09 o 
  10   6  10       79.35       74.25      7.42 o 
  11   6  10        9.32        4.49      4.13 o 
  12   6  10       27.39        2.78     19.31 o 
  13   6  10       10.76       23.53     23.36 o 
  14   6  10        0.57        3.04     19.73 o 
  -9   7  10       15.86       11.38      6.16 o 
  -8   7  10      145.25      141.66     11.47 o 
  -7   7  10      187.67      194.19     12.23 o 
  -6   7  10      106.32      107.34      8.85 o 
  -5   7  10        0.78       -2.61      3.12 o 
  -4   7  10       33.51       45.45      5.73 o 
  -3   7  10       49.33       50.34      3.61 o 
  -2   7  10       73.01       84.07      4.20 o 
  -1   7  10      632.68      625.02     10.48 o 
   0   7  10     1207.77     1131.22     22.30 o 
   1   7  10        9.19       11.40      1.71 o 
   2   7  10      100.76      104.13      3.86 o 
   3   7  10      585.98      540.66      9.26 o 
   4   7  10     1351.93     1325.26     36.22 o 
   5   7  10       90.90       79.66      6.79 o 
   6   7  10       48.17       45.92      4.88 o 
   7   7  10        0.59        0.26      2.22 o 
   8   7  10       54.58       67.96      4.31 o 
   9   7  10       72.48       62.48      5.33 o 
  10   7  10       78.90       85.70      6.46 o 
  11   7  10       46.33       49.60      5.59 o 
  12   7  10        0.73       -3.39      3.39 o 
  13   7  10        2.52       -2.36     19.56 o 
  14   7  10       10.59        0.51     19.65 o 
  -8   8  10       12.06        0.51      4.72 o 
  -7   8  10      201.37      191.32     12.82 o 
  -6   8  10      199.66      195.96     11.97 o 
  -5   8  10      190.82      186.18     11.38 o 
  -4   8  10        7.99        7.93      2.41 o 
  -3   8  10      148.57      136.78      5.85 o 
  -2   8  10      202.59      211.81      7.57 o 
  -1   8  10      153.99      173.26      5.17 o 
   0   8  10      354.69      341.86      7.96 o 
   1   8  10      245.21      251.98      5.45 o 
   2   8  10       28.02       28.31      2.39 o 
   3   8  10      277.44      282.20     13.95 o 
   4   8  10      767.10      816.72     15.87 o 
   5   8  10      521.02      519.45     11.48 o 
   6   8  10      137.40      132.25      6.96 o 
   7   8  10       92.96      108.82     10.86 o 
   8   8  10       10.12        9.42      2.49 o 
   9   8  10        5.21        1.16      2.08 o 
  10   8  10       23.34       26.25      4.28 o 
  11   8  10        8.45        9.20      3.48 o 
  12   8  10       70.52       69.47      8.22 o 
  13   8  10       24.29       -5.40     18.38 o 
  14   8  10        9.35       -6.91     21.92 o 
  -7   9  10       22.27       23.19      6.07 o 
  -6   9  10      131.90      147.14     10.96 o 
  -5   9  10      239.66      272.94     14.08 o 
  -4   9  10       94.11      118.91      5.86 o 
  -3   9  10        0.30        0.76      2.07 o 
  -2   9  10      105.25      118.56      7.99 o 
  -1   9  10      670.02      657.06     11.36 o 
   0   9  10      285.47      266.71      5.76 o 
   1   9  10      477.76      458.84     10.66 o 
   2   9  10      326.14      335.60      7.26 o 
   3   9  10        1.64       -0.05      2.23 o 
   4   9  10      107.54      119.01      5.42 o 
   5   9  10     1008.13     1006.96     18.96 o 
   6   9  10      735.41      697.09     14.88 o 
   7   9  10       29.55       26.44      4.64 o 
   8   9  10       26.58       24.25      6.69 o 
   9   9  10       65.58       72.10     12.78 o 
  10   9  10        3.45       25.04     20.24 o 
  11   9  10        0.87       -2.73      5.02 o 
  12   9  10       11.19       10.01      4.55 o 
  13   9  10       12.37        4.30     19.31 o 
  14   9  10        0.00       15.51     24.71 o 
  -7  10  10        0.97        6.83      4.89 o 
  -6  10  10       46.67       39.04      6.75 o 
  -5  10  10      170.63      180.02     11.47 o 
  -4  10  10      252.89      269.06     13.49 o 
  -3  10  10      132.57      139.77      5.26 o 
  -2  10  10       22.38       19.71      2.57 o 
  -1  10  10      239.18      245.28      6.60 o 
   0  10  10      316.45      317.36      7.19 o 
   1  10  10      440.59      402.09      7.92 o 
   2  10  10      163.23      175.26      5.21 o 
   3  10  10      114.96      109.75      9.28 o 
   4  10  10        3.39        3.75      2.16 o 
   5  10  10       95.10      100.76      5.35 o 
   6  10  10      197.87      181.90      9.65 o 
   7  10  10      317.19      305.43      9.61 o 
   8  10  10       67.91       68.64      4.70 o 
   9  10  10        5.65        6.21      2.65 o 
  10  10  10       25.99       17.97      3.52 o 
  11  10  10       23.96       24.31      7.50 o 
  12  10  10        3.68       30.61     23.44 o 
  13  10  10        2.21        4.97     21.00 o 
  -6  11  10        0.50        0.34      4.22 o 
  -5  11  10       63.89       60.37      7.84 o 
  -4  11  10      230.65      252.20     13.66 o 
  -3  11  10      322.07      306.23     10.10 o 
  -2  11  10       75.46       60.07      3.82 o 
  -1  11  10        6.25       10.22      2.36 o 
   0  11  10      327.08      347.14      8.10 o 
   1  11  10      232.13      235.73      5.67 o 
   2  11  10      110.37       93.36      4.31 o 
   3  11  10       73.13       66.78      7.08 o 
   4  11  10        4.53        4.17      2.95 o 
   5  11  10       10.09        5.11      2.40 o 
   6  11  10      118.83      128.45      6.32 o 
   7  11  10      254.50      283.27      9.19 o 
   8  11  10       69.48       72.61      5.82 o 
   9  11  10       87.60       90.36      8.77 o 
  10  11  10        2.46       10.84      3.26 o 
  11  11  10       64.83       79.76      5.59 o 
  12  11  10       13.93       13.91     22.93 o 
  13  11  10        7.30      -12.56     19.39 o 
  -5  12  10        2.15       -3.46      3.96 o 
  -4  12  10       74.54       94.02      8.94 o 
  -3  12  10      159.20      153.43      7.36 o 
  -2  12  10      326.65      307.77     10.22 o 
  -1  12  10       45.50       37.03      7.80 o 
   0  12  10       76.06       89.53      5.90 o 
   1  12  10      126.84      131.58      4.45 o 
   2  12  10      210.75      196.01      6.17 o 
   3  12  10       97.47      114.08      5.87 o 
   4  12  10        2.41        2.11      2.23 o 
   5  12  10        2.26        3.06      3.33 o 
   6  12  10        7.17       15.97      3.14 o 
   7  12  10      100.59      118.30     10.96 o 
   8  12  10      140.44      136.55     15.89 o 
   9  12  10       97.70       88.35      5.73 o 
  10  12  10       10.30       12.14      5.48 o 
  11  12  10       12.31       18.13      6.07 o 
  -4  13  10       20.36       21.48      4.29 o 
  -3  13  10       31.40       27.07      4.35 o 
  -2  13  10      155.79      169.46      7.96 o 
  -1  13  10      220.36      228.64      8.88 o 
   0  13  10       48.51       48.62      4.68 o 
   1  13  10       62.91       50.06      4.86 o 
   2  13  10      239.36      217.19      8.76 o 
   3  13  10      182.50      202.70     12.14 o 
   4  13  10      124.80      116.17      6.22 o 
   5  13  10        3.64        2.12      4.68 o 
   6  13  10        1.48       -1.82      2.35 o 
   7  13  10        0.18       -0.82      2.40 o 
   8  13  10       38.77       36.93      7.08 o 
   9  13  10       17.73       20.49      5.90 o 
  10  13  10       14.66        3.96      5.06 o 
  11  13  10        2.52       -0.34      4.22 o 
  12  13  10        5.97        7.76      5.31 o 
  -2  14  10       23.24       21.58      4.07 o 
  -1  14  10       65.26       72.21      5.66 o 
   0  14  10      104.08      104.15     11.55 o 
   1  14  10        4.67       -0.34      3.96 o 
   2  14  10       33.16       42.75      7.25 o 
   3  14  10      257.21      246.63     13.91 o 
   4  14  10      286.90      295.54     15.51 o 
   5  14  10       42.39       36.93      7.00 o 
   6  14  10        2.60       -0.17      4.22 o 
   7  14  10        0.92       -1.26      3.96 o 
   8  14  10        2.81        3.79      5.14 o 
   9  14  10        7.19        7.08      5.48 o 
  10  14  10       23.23       23.53      6.91 o 
  11  14  10        8.42       16.02      6.32 o 
  12  14  10        0.03        7.17      5.73 o 
  -1  15  10       25.11       14.00      4.89 o 
   0  15  10       23.17       20.74      5.99 o 
   1  15  10       15.04       11.80      5.57 o 
   2  15  10        0.47       -0.59      4.13 o 
   3  15  10       48.37       57.42      8.01 o 
   4  15  10      154.56      176.73     12.73 o 
   5  15  10      157.38      159.36     11.80 o 
   6  15  10       51.28       68.05      8.85 o 
   7  15  10       10.43       11.30      5.90 o 
   8  15  10       12.37        8.18      5.90 o 
   9  15  10       18.26       11.13      6.32 o 
  10  15  10       13.19       11.05      6.32 o 
  11  15  10        9.77        1.60      5.73 o 
   2  16  10        4.97        0.00      4.89 o 
   3  16  10        0.01        2.11      4.38 o 
   4  16  10       29.21       26.22      6.83 o 
   5  16  10       93.63      111.72     10.79 o 
   6  16  10       76.51       83.39     10.03 o 
   7  16  10       16.96        8.01      6.07 o 
   8  16  10        6.19        6.32      5.99 o 
   9  16  10       39.81       40.22      8.60 o 
  -4 -11  11       10.90       13.66      5.06 o 
  -3 -11  11       16.54       27.24      6.07 o 
  -2 -11  11        4.60        3.46      4.47 o 
  -1 -11  11        3.78        5.31      4.64 o 
   0 -11  11        1.02       -0.34      4.30 o 
   1 -11  11        0.31       -2.02      4.05 o 
   2 -11  11        1.24        2.19      4.38 o 
   3 -11  11        0.33       -2.87      4.47 o 
  -6 -10  11        2.76        2.02      4.38 o 
  -5 -10  11        9.77       10.71      5.06 o 
  -4 -10  11        0.08        4.05      4.38 o 
  -3 -10  11        2.81        2.11      3.96 o 
  -2 -10  11        8.26        9.11      4.72 o 
  -1 -10  11        0.56        5.06      4.22 o 
   0 -10  11        3.27       -0.08      4.13 o 
   1 -10  11        0.26       -1.18      3.71 o 
   2 -10  11        0.01       -3.54      3.54 o 
   3 -10  11        0.60       -3.12      3.96 o 
   4 -10  11        0.01        2.36      4.47 o 
   5 -10  11        5.04       -0.67      4.55 o 
  -7  -9  11        1.35        3.29      4.47 o 
  -6  -9  11        0.02       -2.36      3.88 o 
  -5  -9  11       21.99       21.42      5.48 o 
  -4  -9  11        3.24        2.95      3.88 o 
  -3  -9  11        5.20        3.04      3.63 o 
  -2  -9  11        3.39       11.85      5.27 o 
  -1  -9  11       24.60       35.60      3.90 o 
   0  -9  11        2.07       -0.17      2.38 o 
   1  -9  11        2.41        4.01      2.73 o 
   2  -9  11        3.91        5.99      4.05 o 
   3  -9  11        1.21       -2.28      3.88 o 
   4  -9  11        0.21       -2.36      3.88 o 
   5  -9  11        0.14        1.86      3.96 o 
   6  -9  11        1.65        4.22      4.47 o 
   7  -9  11        8.92        4.55      4.47 o 
  -7  -8  11        2.95       -2.28      3.96 o 
  -6  -8  11        0.07        0.68      5.10 o 
  -5  -8  11        0.26       -2.53      3.88 o 
  -4  -8  11       22.69       31.03      5.48 o 
  -3  -8  11       31.35       34.82      5.65 o 
  -2  -8  11        2.09        5.14      4.05 o 
  -1  -8  11        3.23        0.38      2.29 o 
   0  -8  11       35.82       47.35      4.47 o 
   1  -8  11       56.86       65.47      6.20 o 
   2  -8  11        1.51        0.17      3.96 o 
   3  -8  11        0.24       -3.29      3.29 o 
   4  -8  11        0.56        1.60      3.46 o 
   5  -8  11        2.55        0.59      3.37 o 
   6  -8  11        0.30       -0.67      3.63 o 
   7  -8  11        7.37        6.49      4.38 o 
   8  -8  11       10.16        8.31      3.24 o 
  -8  -7  11        7.12        8.26      4.47 o 
  -7  -7  11        1.43        0.04      3.03 o 
  -6  -7  11       52.87       49.58      4.94 o 
  -5  -7  11        3.68        5.65      4.05 o 
  -4  -7  11        0.84        1.86      3.54 o 
  -3  -7  11        9.96        4.30      4.05 o 
  -2  -7  11       17.71       17.79      4.55 o 
  -1  -7  11       33.60       33.05      5.31 o 
   0  -7  11       14.59        8.01      3.88 o 
   1  -7  11       75.32       81.78      7.55 o 
   2  -7  11       82.43       77.91      5.19 o 
   3  -7  11       13.80       16.94      3.04 o 
   4  -7  11        0.20       -0.76      3.04 o 
   5  -7  11        0.12       -3.29      3.29 o 
   6  -7  11       16.00       14.59      4.47 o 
   7  -7  11        1.10        5.19      2.68 o 
   8  -7  11       13.17       11.62      3.31 o 
   9  -7  11        5.62        1.86      3.96 o 
  -9  -6  11       13.32        7.67      8.09 o 
  -8  -6  11       23.44       21.19      4.63 o 
  -7  -6  11       15.31       21.03      3.81 o 
  -6  -6  11       13.95        5.70      2.93 o 
  -5  -6  11       38.34       32.63      4.64 o 
  -4  -6  11       27.07       25.72      4.97 o 
  -3  -6  11        6.76       -0.25      3.29 o 
  -2  -6  11       31.05       42.83      5.73 o 
  -1  -6  11       31.48       22.60      4.47 o 
   0  -6  11      112.80      121.76      8.43 o 
   1  -6  11        0.33        3.63      3.37 o 
   2  -6  11      192.10      202.79     10.54 o 
   3  -6  11       73.91       82.66      4.79 o 
   4  -6  11       22.60       18.36      2.89 o 
   5  -6  11        0.01       -0.25      3.20 o 
   6  -6  11        6.94        8.29      2.71 o 
   7  -6  11        2.44        0.42      3.37 o 
   8  -6  11        0.16        2.25      2.71 o 
   9  -6  11        4.83        5.82      4.64 o 
  10  -6  11        1.84        4.55      4.55 o 
  -9  -5  11        1.21        2.46      3.92 o 
  -8  -5  11       24.33       14.77      3.41 o 
  -7  -5  11       47.44       43.73      4.60 o 
  -6  -5  11       47.31       54.53      4.85 o 
  -5  -5  11        6.24        6.41      2.92 o 
  -4  -5  11       35.88       26.31      4.51 o 
  -3  -5  11       17.51       25.13      4.55 o 
  -2  -5  11      200.08      186.68      9.78 o 
  -1  -5  11       21.52       13.49      3.96 o 
   0  -5  11      160.47      157.26      9.19 o 
   1  -5  11       13.31        8.35      3.71 o 
   2  -5  11        5.54        9.78      3.54 o 
   3  -5  11       48.14       54.39      5.73 o 
   4  -5  11      172.70      182.99      6.61 o 
   5  -5  11       39.64       43.28      2.96 o 
   6  -5  11        0.46        2.53      2.39 o 
   7  -5  11        5.85        2.31      2.70 o 
  -9  -4  11        0.27        1.42      3.59 o 
  -8  -4  11        0.13        1.27      2.38 o 
  -7  -4  11       17.92       10.03      4.22 o 
  -6  -4  11       54.89       45.70      5.65 o 
  -5  -4  11       39.34       51.35      5.99 o 
  -4  -4  11        8.64        8.31      2.65 o 
  -3  -4  11       37.13       34.34      3.71 o 
  -2  -4  11       52.54       53.12      5.73 o 
  -1  -4  11       91.02       95.62      6.91 o 
   0  -4  11       90.57       89.21      6.75 o 
   1  -4  11       18.85       19.90      4.05 o 
   2  -4  11        3.23        0.34      2.95 o 
   3  -4  11       55.68       64.84      5.73 o 
   4  -4  11       73.66       80.60      4.49 o 
   5  -4  11      111.15      105.65      4.17 o 
   6  -4  11       37.49       35.11      2.70 o 
   7  -4  11        5.23       -0.71      2.14 o 
   8  -4  11        7.67       11.63      7.13 o 
  -9  -3  11        0.04       -2.75      3.27 o 
  -8  -3  11        5.20       -0.08      4.97 o 
  -7  -3  11        5.09        4.47      3.37 o 
  -6  -3  11       68.38       76.65      6.83 o 
  -5  -3  11      108.46      106.58      7.59 o 
  -4  -3  11       15.64       13.74      3.96 o 
  -3  -3  11        3.90        3.79      3.37 o 
  -2  -3  11       36.34       50.34      5.48 o 
  -1  -3  11      272.85      267.38     11.13 o 
   0  -3  11        0.32       -1.77      2.53 o 
   1  -3  11       11.31       16.19      3.88 o 
   2  -3  11        9.00        3.71      2.95 o 
   3  -3  11       29.95       27.32      4.30 o 
   4  -3  11        1.55        2.02      3.67 o 
   5  -3  11      115.49      117.50      5.18 o 
   6  -3  11       72.01       85.41      3.70 o 
   7  -3  11        3.24        2.16      1.68 o 
   8  -3  11        5.32        2.30      6.28 o 
   9  -3  11        8.12        9.89      5.99 o 
  10  -3  11       11.78       15.85     18.55 o 
 -10  -2  11        3.09        1.26      3.88 o 
  -9  -2  11        3.23        0.43      3.48 o 
  -8  -2  11        7.52        5.56      3.42 o 
  -7  -2  11        0.04       -2.78      2.78 o 
  -6  -2  11        2.49        2.45      3.46 o 
  -5  -2  11      191.80      184.24      9.78 o 
  -4  -2  11      132.77      149.16      8.77 o 
  -3  -2  11       99.82       99.08      7.25 o 
  -2  -2  11       22.64       27.15      4.22 o 
  -1  -2  11      263.81      257.43     10.71 o 
   0  -2  11      152.12      138.71      7.84 o 
   1  -2  11       97.01      114.93      7.25 o 
   2  -2  11       10.53       11.38      3.37 o 
   3  -2  11        0.09       -1.39      2.40 o 
   4  -2  11       94.44      106.15      4.68 o 
   5  -2  11       16.33       20.42      2.65 o 
   6  -2  11        0.24        0.09      1.86 o 
   7  -2  11       71.78       52.18      3.78 o 
   8  -2  11       40.30       37.46      6.79 o 
   9  -2  11        5.97        2.17      3.29 o 
  10  -2  11        2.93        8.43     19.06 o 
  11  -2  11       22.02       -0.42     19.82 o 
  12  -2  11        3.53        1.43     21.33 o 
 -10  -1  11       23.91       23.58      4.68 o 
  -9  -1  11       36.56       38.37      5.90 o 
  -8  -1  11        2.73        9.78      4.30 o 
  -7  -1  11       20.88       18.89      4.55 o 
  -6  -1  11       39.58       39.12      5.23 o 
  -5  -1  11       13.75       14.00      3.88 o 
  -4  -1  11      121.93      118.47      7.50 o 
  -3  -1  11      272.17      278.51     11.55 o 
  -2  -1  11       55.09       57.84      5.31 o 
  -1  -1  11        1.66       -0.08      2.53 o 
   0  -1  11      201.92      195.62      9.11 o 
   1  -1  11      437.72      421.77     13.91 o 
   2  -1  11       12.47       12.47      4.55 o 
   3  -1  11       59.62       67.01      3.73 o 
   4  -1  11        7.72        4.62      1.96 o 
   5  -1  11        0.12        0.49      3.08 o 
   6  -1  11        1.25       -0.99      1.67 o 
   7  -1  11       21.74       26.88      2.97 o 
   8  -1  11       58.42       47.46      3.57 o 
   9  -1  11       30.21       17.10      4.44 o 
  10  -1  11        5.36        9.13      3.80 o 
  11  -1  11       14.16       35.08     22.51 o 
  12  -1  11        7.67       18.47     22.18 o 
 -10   0  11       15.26       11.30      5.14 o 
  -9   0  11       37.44       26.90      5.73 o 
  -8   0  11       82.27       61.47      7.00 o 
  -7   0  11       14.81       13.91      4.47 o 
  -6   0  11       21.47       12.23      4.22 o 
  -5   0  11       46.92       46.88      5.40 o 
  -4   0  11      194.01      170.75      9.02 o 
  -3   0  11      167.96      142.50      8.18 o 
  -2   0  11      464.93      454.57     14.92 o 
  -1   0  11       88.92       90.81      6.24 o 
   0   0  11       40.29       37.10      4.30 o 
   1   0  11      310.96      301.78     11.21 o 
   2   0  11     1093.92     1206.81     23.78 o 
   3   0  11      230.80      262.60      8.60 o 
   4   0  11      103.73      104.85      4.50 o 
   5   0  11       24.50       28.05      6.70 o 
   6   0  11        4.28        1.18      2.78 o 
   7   0  11        0.19       -0.93      2.78 o 
   8   0  11       40.68       38.77      3.19 o 
   9   0  11       79.49       78.49      6.62 o 
  10   0  11        6.49        6.87      5.35 o 
  11   0  11        3.72        0.17     16.86 o 
  12   0  11        2.04        4.13     20.49 o 
  13   0  11        6.79        2.70     17.88 o 
 -10   1  11        0.05       -4.05      4.05 o 
  -9   1  11       25.08       15.85      5.06 o 
  -8   1  11       46.17       34.91      5.73 o 
  -7   1  11       72.58       88.96      7.76 o 
  -6   1  11        4.98        5.23      3.46 o 
  -5   1  11       66.11       60.12      5.90 o 
  -4   1  11      158.04      148.91      8.52 o 
  -3   1  11       88.52       82.13      6.24 o 
  -2   1  11      147.50      139.80      7.67 o 
  -1   1  11      207.62      176.57      8.43 o 
   0   1  11       84.43       87.61      5.99 o 
   1   1  11        1.65        1.32      1.50 o 
   2   1  11      600.27      640.83     12.08 o 
   3   1  11      438.38      463.73      9.74 o 
   4   1  11      532.99      517.49      8.99 o 
   5   1  11       30.78       43.38      3.07 o 
   6   1  11       82.40       78.42      6.07 o 
   7   1  11        0.46       -2.45      2.45 o 
   8   1  11       79.39       91.94      6.58 o 
   9   1  11       17.52        9.78      3.54 o 
  10   1  11        4.38        7.42      6.28 o 
  11   1  11       26.47       20.61      4.77 o 
  12   1  11        1.35       19.31     22.43 o 
 -10   2  11        1.05        5.06      4.55 o 
  -9   2  11       11.21        5.40      4.13 o 
  -8   2  11       29.92       31.62      5.73 o 
  -7   2  11       90.17      102.11      8.09 o 
  -6   2  11       70.29       79.93      7.08 o 
  -5   2  11        5.35        4.38      3.20 o 
  -4   2  11       78.47       66.53      5.99 o 
  -3   2  11      162.12      146.63      8.09 o 
  -2   2  11       90.96       73.19      5.90 o 
  -1   2  11        8.29        2.02      2.61 o 
   0   2  11       61.12       64.04      3.36 o 
   1   2  11       66.09       65.18      3.38 o 
   2   2  11        3.40       -0.66      1.46 o 
   3   2  11       53.40       55.89      3.58 o 
   4   2  11      351.83      366.62      8.17 o 
   5   2  11       89.37       89.26      4.13 o 
   6   2  11       67.11       66.02      5.57 o 
   7   2  11      114.69       96.38      6.83 o 
   8   2  11       22.03       33.28      4.51 o 
   9   2  11        4.86        3.42      7.08 o 
  10   2  11       11.11        8.02      3.77 o 
  11   2  11        0.02       -1.89      3.16 o 
  12   2  11        0.74       18.30     21.25 o 
  13   2  11        0.06       -0.25     18.55 o 
 -10   3  11        0.54        1.26      4.38 o 
  -9   3  11        2.26        5.23      4.97 o 
  -8   3  11       12.42       18.97      5.06 o 
  -7   3  11       52.46       37.02      5.82 o 
  -6   3  11      137.08      134.41      9.02 o 
  -5   3  11       85.70       97.39      7.59 o 
  -4   3  11       16.27       17.45      4.22 o 
  -3   3  11       77.16       70.58      5.99 o 
  -2   3  11       98.53       85.92      6.41 o 
  -1   3  11      116.60      126.23      7.25 o 
   0   3  11       49.03       49.83      3.88 o 
   1   3  11       13.65       16.27      2.36 o 
   2   3  11        2.27        5.36      1.32 o 
   3   3  11      219.63      238.45      5.57 o 
   4   3  11      194.97      227.47     13.15 o 
   5   3  11      197.85      167.80      7.84 o 
   6   3  11      357.78      383.74     12.99 o 
   7   3  11      190.56      167.54      8.52 o 
   8   3  11       70.67       66.23     20.28 o 
   9   3  11       63.88       62.39      5.82 o 
  10   3  11       36.49       40.98      5.23 o 
  11   3  11        0.39        0.43      3.30 o 
  12   3  11        0.24       -1.52     18.97 o 
  13   3  11        0.24       20.24     22.60 o 
  -9   4  11        0.06       -1.60      4.22 o 
  -8   4  11        4.05       -0.51      3.79 o 
  -7   4  11        3.47        6.07      3.88 o 
  -6   4  11       61.98       59.19      6.66 o 
  -5   4  11      246.22      225.81     11.38 o 
  -4   4  11       52.53       47.05      5.73 o 
  -3   4  11       46.79       34.82      4.81 o 
  -2   4  11       82.18       70.66      6.16 o 
  -1   4  11      644.09      631.20     22.01 o 
   0   4  11      127.76      125.00      4.74 o 
   1   4  11      112.91      108.09      4.33 o 
   2   4  11        1.40        0.61      1.21 o 
   3   4  11      385.19      395.09      6.67 o 
   4   4  11      127.25      129.84      4.06 o 
   5   4  11      386.94      408.70     13.07 o 
   6   4  11      125.57      113.16      6.75 o 
   7   4  11       44.86       45.28      4.81 o 
   8   4  11        0.39       -2.00      3.50 o 
   9   4  11      156.05      169.30     27.66 o 
  10   4  11      109.84      107.12      7.44 o 
  11   4  11       25.59       26.01      4.79 o 
  12   4  11        0.11       -1.52     18.21 o 
  13   4  11        5.58       16.36     21.42 o 
  -9   5  11        0.73        2.95      4.55 o 
  -8   5  11        9.90       12.39      5.06 o 
  -7   5  11       37.31       25.63      5.65 o 
  -6   5  11       36.24       42.92      6.16 o 
  -5   5  11      107.52      108.10      8.43 o 
  -4   5  11      274.81      293.85     12.99 o 
  -3   5  11       62.70       70.91      6.49 o 
  -2   5  11        5.38        4.13      3.12 o 
  -1   5  11      358.66      362.06      8.75 o 
   0   5  11      796.45      806.03     14.77 o 
   1   5  11      648.33      650.04      9.44 o 
   2   5  11       17.77       19.86      2.01 o 
   3   5  11       64.84       69.71      2.88 o 
   4   5  11        5.31        1.87      1.92 o 
   5   5  11      127.55      136.87      5.59 o 
   6   5  11       39.95       46.53      3.54 o 
   7   5  11      205.69      193.46      8.59 o 
   8   5  11       25.70       36.50      4.60 o 
   9   5  11        2.77        0.26      4.38 o 
  10   5  11       14.75       17.94      4.12 o 
  11   5  11       88.98       82.47     11.85 o 
  12   5  11        2.79      -14.25     17.54 o 
  13   5  11        0.20       -3.20     21.92 o 
  14   5  11        0.01       -1.60     16.78 o 
  -8   6  11        3.69        2.11      4.89 o 
  -7   6  11       31.73       19.98      5.82 o 
  -6   6  11       85.07       88.54      8.43 o 
  -5   6  11       57.20       52.11      6.41 o 
  -4   6  11      134.92      160.97      9.87 o 
  -3   6  11      287.18      292.67     12.65 o 
  -2   6  11       56.48       54.50      3.61 o 
  -1   6  11        0.32        2.77      2.36 o 
   0   6  11      691.02      730.47     11.56 o 
   1   6  11      920.49      965.71     15.70 o 
   2   6  11      469.75      453.03     11.84 o 
   3   6  11      209.91      214.28     10.34 o 
   4   6  11       98.60       79.56      4.93 o 
   5   6  11        2.25        0.86      2.70 o 
   6   6  11       67.63       73.25      4.36 o 
   7   6  11      109.84      103.69      5.02 o 
   8   6  11       46.06       52.18      5.09 o 
   9   6  11       61.09       61.17      8.73 o 
  10   6  11        6.05        1.78      4.01 o 
  11   6  11       21.12       24.16      4.69 o 
  12   6  11       14.13        8.88      6.62 o 
  13   6  11       18.30        6.58     21.25 o 
  -8   7  11       41.68       55.40      8.09 o 
  -7   7  11        2.58        3.63      5.31 o 
  -6   7  11       25.80       24.37      6.07 o 
  -5   7  11       84.30       89.55      8.26 o 
  -4   7  11       91.50       75.30      7.17 o 
  -3   7  11       15.40       18.21      4.30 o 
  -2   7  11       80.53       89.85      4.49 o 
  -1   7  11       41.00       34.22      3.03 o 
   0   7  11       62.21       56.04      3.03 o 
   1   7  11      383.36      374.89      6.85 o 
   2   7  11      990.46     1000.13     16.58 o 
   3   7  11      307.29      335.61      7.13 o 
   4   7  11       19.14       21.47      2.90 o 
   5   7  11      193.95      183.72      8.01 o 
   6   7  11      363.05      361.08      9.75 o 
   7   7  11       49.42       38.77      3.58 o 
   8   7  11       10.95        7.94      3.06 o 
   9   7  11       25.49       18.31      3.80 o 
  10   7  11        0.14        0.17      2.82 o 
  11   7  11        4.92       -0.56      3.32 o 
  12   7  11       11.48        0.76     20.91 o 
  13   7  11       18.35       -7.59     19.31 o 
  -7   8  11       48.52       55.40      7.93 o 
  -6   8  11        2.06       -1.86      3.96 o 
  -5   8  11       41.21       28.50      6.24 o 
  -4   8  11      164.40      182.13     11.38 o 
  -3   8  11      156.74      163.53      6.38 o 
  -2   8  11       47.31       46.52      4.97 o 
  -1   8  11        5.38        2.28      1.66 o 
   0   8  11        2.80        5.19      1.76 o 
   1   8  11       66.72       79.82      3.23 o 
   2   8  11      462.80      486.35      8.99 o 
   3   8  11      303.41      310.39      8.84 o 
   4   8  11      319.13      314.07      8.96 o 
   5   8  11       65.08       54.55      4.03 o 
   6   8  11      261.63      250.93      7.85 o 
   7   8  11       56.86       54.41      7.35 o 
   8   8  11       32.29       30.99      8.24 o 
   9   8  11        3.74        0.60      2.37 o 
  10   8  11       14.11       10.79     11.43 o 
  11   8  11       22.98       25.39      4.85 o 
  12   8  11        0.64      -11.13     17.96 o 
  13   8  11        1.51        9.95     21.42 o 
  -7   9  11       55.40       78.00      9.02 o 
  -6   9  11       35.97       30.69      6.83 o 
  -5   9  11        3.61       -0.84      4.30 o 
  -4   9  11       57.21       62.48      7.59 o 
  -3   9  11      300.58      351.61     15.47 o 
  -2   9  11      208.96      200.06      7.08 o 
  -1   9  11       78.12       75.63      7.25 o 
   0   9  11        0.16       -0.69      1.63 o 
   1   9  11       19.28       22.57      2.18 o 
   2   9  11       67.54       69.08      3.08 o 
   3   9  11      285.42      251.22      7.96 o 
   4   9  11      344.81      342.48     13.83 o 
   5   9  11      157.97      178.02      6.85 o 
   6   9  11       23.22       28.05      3.48 o 
   7   9  11      297.55      321.81      9.31 o 
   8   9  11      171.82      198.97      7.44 o 
   9   9  11       23.51       30.04      8.35 o 
  10   9  11       58.01       51.26     11.80 o 
  11   9  11        0.20       -1.95      3.00 o 
  12   9  11        2.86       23.53     23.95 o 
  13   9  11        0.01       -8.35     18.38 o 
  -6  10  11       62.08       69.73      8.60 o 
  -5  10  11       37.83       36.59      6.75 o 
  -4  10  11       13.17        8.01      4.97 o 
  -3  10  11      157.24      169.40     11.13 o 
  -2  10  11      277.90      326.24      7.94 o 
  -1  10  11      380.82      367.81      8.38 o 
   0  10  11       22.36       23.72      2.62 o 
   1  10  11       41.41       46.85      2.84 o 
   2  10  11       20.39       22.75      2.64 o 
   3  10  11      163.13      155.71      6.48 o 
   4  10  11      134.82      129.06     13.32 o 
   5  10  11      112.25      101.34      5.45 o 
   6  10  11      245.09      260.71      9.49 o 
   7  10  11        4.00        6.74      5.27 o 
   8  10  11       60.83       56.14      4.62 o 
   9  10  11      236.57      239.58      8.62 o 
  10  10  11      103.97      124.66      7.44 o 
  11  10  11        5.37       22.93     21.33 o 
  12  10  11        2.22        9.11     20.24 o 
  13  10  11        7.20        9.28     23.36 o 
  -5  11  11       84.14       93.51      9.36 o 
  -4  11  11       21.18       20.83      5.90 o 
  -3  11  11        7.20        0.34      4.13 o 
  -2  11  11      244.55      243.35      9.09 o 
  -1  11  11      443.12      477.68     12.72 o 
   0  11  11      350.12      372.51      8.62 o 
   1  11  11       82.11       86.44      3.74 o 
   2  11  11       41.20       38.25      4.58 o 
   3  11  11      136.58      140.16      6.31 o 
   4  11  11      138.30      156.26      6.82 o 
   5  11  11      162.96      160.46      6.88 o 
   6  11  11       73.72       78.28      5.13 o 
   7  11  11       60.23       49.98      4.58 o 
   8  11  11        5.90       10.96      3.08 o 
   9  11  11       24.70       30.72      4.07 o 
  10  11  11       55.19       60.12      8.01 o 
  11  11  11       45.34       30.10      7.00 o 
  12  11  11        1.10       13.58     21.92 o 
  13  11  11        0.47       -8.60     20.57 o 
  -4  12  11       50.85       49.33      7.59 o 
  -3  12  11       16.52        9.87      4.89 o 
  -2  12  11        3.37       -3.27      6.20 o 
  -1  12  11      131.77      121.36      7.13 o 
   0  12  11      391.45      408.87     11.76 o 
   1  12  11      283.03      302.50     12.48 o 
   2  12  11       61.01       65.38      5.65 o 
   3  12  11        0.78       -1.83      2.03 o 
   4  12  11      105.29      112.71     12.39 o 
   5  12  11       99.83       95.90      9.11 o 
   6  12  11       27.30       15.40      7.50 o 
   7  12  11      129.63      116.90     11.05 o 
   8  12  11        2.01       -0.93      3.88 o 
   9  12  11        0.42       11.30      5.06 o 
  10  12  11        8.89        5.06      4.72 o 
  11  12  11       56.22       72.01      8.94 o 
  -3  13  11        8.03        9.99      3.61 o 
  -2  13  11        7.43        1.63      3.09 o 
  -1  13  11        1.50        1.88      2.95 o 
   0  13  11       84.89       82.38      9.91 o 
   1  13  11      199.50      188.57      8.41 o 
   2  13  11      169.93      170.31      8.10 o 
   3  13  11       44.67       30.05      4.49 o 
   4  13  11       12.66       13.91      5.82 o 
   5  13  11       55.35       44.44      7.42 o 
   6  13  11       37.97       32.29      6.75 o 
   7  13  11       23.60       38.62      7.17 o 
   8  13  11       17.28       10.71      5.65 o 
   9  13  11        6.52        9.19      5.23 o 
  10  13  11        1.38        0.93      4.30 o 
  11  13  11        3.94       11.21      5.90 o 
  12  13  11       16.96        8.85      5.99 o 
  -1  14  11        1.61        2.93      2.85 o 
   0  14  11       11.56       20.41      6.07 o 
   1  14  11       82.33       92.92      9.44 o 
   2  14  11      176.71      174.96     12.31 o 
   3  14  11      100.55       88.37      9.44 o 
   4  14  11        5.27       -3.71      3.96 o 
   5  14  11       62.05       41.40      7.84 o 
   6  14  11      146.86      128.92     11.13 o 
   7  14  11       49.15       59.45      8.68 o 
   8  14  11       49.61       46.80      8.18 o 
   9  14  11       14.16       11.05      6.16 o 
  10  14  11        0.01        1.77      5.06 o 
  11  14  11        0.13       -1.26      4.89 o 
   1  15  11       47.93       57.00      7.93 o 
   2  15  11       84.13       80.19      9.28 o 
   3  15  11       89.94       95.96      9.87 o 
   4  15  11       86.17       76.14      9.44 o 
   5  15  11        0.25        5.40      5.23 o 
   6  15  11       65.72       71.08      9.44 o 
   7  15  11      132.44      133.56     11.80 o 
   8  15  11       67.65       79.34     10.12 o 
   9  15  11        7.78        5.99      5.48 o 
  10  15  11        1.85       -5.06      5.06 o 
   4  16  11       50.47       57.08      8.43 o 
   5  16  11       32.79       33.90      7.67 o 
   6  16  11        6.42        4.05      5.82 o 
   7  16  11       27.29       32.13      7.76 o 
  -4 -10  12        1.03        3.20      4.22 o 
  -3 -10  12        2.05       15.51      5.31 o 
  -2 -10  12        7.81       10.29      4.97 o 
  -1 -10  12        1.06        3.96      4.13 o 
   0 -10  12        0.78        1.52      4.05 o 
   1 -10  12        1.97        8.43      4.55 o 
   2 -10  12        0.39        0.67      4.05 o 
   3 -10  12        0.10       -0.67      4.13 o 
  -6  -9  12        2.85        0.59      4.13 o 
  -5  -9  12        3.60        4.22      4.47 o 
  -4  -9  12        0.06        3.46      4.38 o 
  -3  -9  12        3.06        6.49      4.30 o 
  -2  -9  12       14.71       15.09      5.14 o 
  -1  -9  12        6.54        6.24      4.30 o 
   0  -9  12        0.20        0.25      3.71 o 
   1  -9  12        1.30       -1.43      3.63 o 
   2  -9  12        0.10        1.01      4.22 o 
   3  -9  12        0.70        3.46      4.13 o 
   4  -9  12        3.37        3.46      4.30 o 
   5  -9  12        1.21       -3.88      3.88 o 
  -7  -8  12        5.07        4.55      4.55 o 
  -6  -8  12        2.34       -0.08      3.79 o 
  -5  -8  12        5.49        3.79      4.47 o 
  -4  -8  12        4.69        3.88      3.96 o 
  -3  -8  12        0.05        1.01      4.13 o 
  -2  -8  12        2.26        0.84      3.96 o 
  -1  -8  12       37.80       50.21      4.52 o 
   0  -8  12       29.41       39.58      4.01 o 
   1  -8  12        5.27        7.42      4.05 o 
   2  -8  12        2.77        3.04      3.96 o 
   3  -8  12        2.42        2.95      3.96 o 
   4  -8  12        8.02        8.94      4.55 o 
   5  -8  12        6.10        8.52      4.30 o 
   6  -8  12        0.59        0.59      4.05 o 
   7  -8  12        0.04        4.22      4.05 o 
  -7  -7  12        9.37        8.60      4.81 o 
  -6  -7  12       13.62       12.65      4.97 o 
  -5  -7  12        0.86        3.96      4.30 o 
  -4  -7  12        2.18        2.78      3.96 o 
  -3  -7  12       10.95        5.65      4.22 o 
  -2  -7  12        0.17       -0.76      3.54 o 
  -1  -7  12        2.44        7.17      4.47 o 
   0  -7  12       39.11       38.11      5.73 o 
   1  -7  12       69.63       77.83      5.00 o 
   2  -7  12        6.24        7.63      2.99 o 
   3  -7  12        3.94        0.56      4.05 o 
   4  -7  12        8.66       10.62      4.47 o 
   5  -7  12       32.05       30.69      5.73 o 
   6  -7  12        8.28        7.34      4.55 o 
   7  -7  12        1.04        0.51      3.96 o 
   8  -7  12        2.29        4.08      5.27 o 
  -8  -6  12        3.99        5.23      4.72 o 
  -7  -6  12        0.07       -2.02      3.79 o 
  -6  -6  12       18.96       17.98      3.93 o 
  -5  -6  12       17.16       27.99      5.31 o 
  -4  -6  12        8.43        5.40      3.88 o 
  -3  -6  12        0.01        0.93      3.46 o 
  -2  -6  12        1.01        3.20      3.88 o 
  -1  -6  12        2.21        1.01      3.63 o 
   0  -6  12        5.47        5.14      3.96 o 
   1  -6  12       57.25       59.70      6.41 o 
   2  -6  12       40.95       28.75      5.06 o 
   3  -6  12        4.21        2.76      2.34 o 
   4  -6  12       11.98       15.07      2.94 o 
   5  -6  12       20.71       25.19      4.30 o 
   6  -6  12       11.28        9.87      4.30 o 
   7  -6  12        0.55       -3.37      3.37 o 
   8  -6  12        2.77       -1.77      3.88 o 
   9  -6  12        0.84        0.67      4.13 o 
  -9  -5  12        1.33        2.45      4.47 o 
  -8  -5  12        7.52        4.38      4.47 o 
  -7  -5  12        2.31       -1.28      3.63 o 
  -6  -5  12        0.04        3.13      2.85 o 
  -5  -5  12       42.12       44.62      6.66 o 
  -4  -5  12       60.60       59.70      6.41 o 
  -3  -5  12       13.02        9.87      4.05 o 
  -2  -5  12        2.57        0.42      3.54 o 
  -1  -5  12      111.91      103.80      7.84 o 
   0  -5  12       21.43       28.42      4.89 o 
   1  -5  12        2.99       -2.36      3.37 o 
   2  -5  12       48.63       70.32      6.75 o 
   3  -5  12       66.27       75.04      6.83 o 
   4  -5  12        2.53        2.21      2.14 o 
   5  -5  12       19.82       29.59      4.43 o 
   6  -5  12       62.70       62.91      3.97 o 
   7  -5  12       11.27       17.88      4.55 o 
  -9  -4  12        2.99        5.73      4.38 o 
  -8  -4  12        0.03       -0.67      3.79 o 
  -7  -4  12        1.99        0.48      2.85 o 
  -6  -4  12        6.33        5.00      2.94 o 
  -5  -4  12       13.27       19.68      3.92 o 
  -4  -4  12       63.53       62.60      4.81 o 
  -3  -4  12       79.57       83.65      7.17 o 
  -2  -4  12       19.69       14.25      4.13 o 
  -1  -4  12       15.12       16.11      4.30 o 
   0  -4  12      165.93      151.69      8.85 o 
   1  -4  12       34.59       40.73      5.40 o 
   2  -4  12       41.15       35.41      4.89 o 
   3  -4  12       34.54       29.09      4.89 o 
   4  -4  12       17.80       21.50      4.38 o 
   5  -4  12        0.02        0.12      1.80 o 
   6  -4  12       34.09       39.18      3.00 o 
   7  -4  12       53.89       64.12      3.51 o 
   8  -4  12       38.08       33.05     22.51 o 
  -9  -3  12       14.62       16.44      5.14 o
[truncated: 76,502 more chars]
